# Supplementary material for: Predicting bloodstream infection outcome using machine learning
Source: Sci Rep. 2021 Oct 11;11:20101. doi: 10.1038/s41598-021-99105-2 (PMC8505419; doi:10.1038/s41598-021-99105-2)
Supplement: Supplementary file 1 — Supplementary Information 1. [file 41598_2021_99105_MOESM1_ESM.xlsx]

## Sheet: Abbreviations
Abbreviation	Meaning
TPR	sensitivity (true positive rate)
TNR	specificity (true negative rate)
PPV	positive predictive value
NPV	negative predictive value
FPR	false positive rate
FNR	false negative rate
FDR	false discovery rate
ACC	overall accuracy

## Sheet: fig3_inc
FPR	TPR	threshold	TNR	PPV	NPV	FNR	FDR	ACC
0	0	2	1		0.734021	1		0.734021
0	0.0129199	1	1	1	0.736552	0.98708	0	0.737457
0	0.0258398	0.968045	1	1	0.7391	0.97416	0	0.740893
0	0.0310078	0.960924	1	1	0.740125	0.968992	0	0.742268
0	0.0568475	0.927437	1	1	0.74529	0.943152	0	0.749141
0	0.0620155	0.925398	1	1	0.746331	0.937984	0	0.750515
0	0.0671835	0.918255	1	1	0.747376	0.932817	0	0.75189
0	0.0723514	0.916663	1	1	0.748423	0.927649	0	0.753265
0	0.0826873	0.908124	1	1	0.750527	0.917313	0	0.756014
0	0.0878553	0.907353	1	1	0.751583	0.912145	0	0.757388
0	0.105943	0.880544	1	1	0.755304	0.894057	0	0.762199
0.00187266	0.105943	0.869427	0.998127	0.953488	0.754958	0.894057	0.0465116	0.760825
0.00187266	0.108527	0.868702	0.998127	0.954545	0.755493	0.891473	0.0454545	0.761512
0.00280899	0.108527	0.863945	0.997191	0.933333	0.755319	0.891473	0.0666667	0.760825
0.00280899	0.124031	0.854007	0.997191	0.941176	0.758547	0.875969	0.0588235	0.764948
0.00374532	0.124031	0.852803	0.996255	0.923077	0.758375	0.875969	0.0769231	0.764261
0.00374532	0.126615	0.850168	0.996255	0.924528	0.758916	0.873385	0.0754717	0.764948
0.00374532	0.131783	0.84788	0.996255	0.927273	0.76	0.868217	0.0727273	0.766323
0.00374532	0.149871	0.836956	0.996255	0.935484	0.763819	0.850129	0.0645161	0.771134
0.00468165	0.149871	0.836955	0.995318	0.920635	0.763649	0.850129	0.0793651	0.770447
0.00468165	0.152455	0.833027	0.995318	0.921875	0.764198	0.847545	0.078125	0.771134
0.00561798	0.152455	0.832787	0.994382	0.907692	0.764029	0.847545	0.0923077	0.770447
0.00561798	0.162791	0.807974	0.994382	0.913043	0.766234	0.837209	0.0869565	0.773196
0.00655431	0.165375	0.804135	0.993446	0.901408	0.766618	0.834625	0.0985915	0.773196
0.00842697	0.165375	0.800883	0.991573	0.876712	0.766281	0.834625	0.123288	0.771821
0.00842697	0.175711	0.795109	0.991573	0.883117	0.768505	0.824289	0.116883	0.77457
0.0093633	0.175711	0.79258	0.990637	0.871795	0.768337	0.824289	0.128205	0.773883
0.0093633	0.198966	0.774396	0.990637	0.885057	0.773392	0.801034	0.114943	0.780069
0.0102996	0.198966	0.77348	0.9897	0.875	0.773226	0.801034	0.125	0.779381
0.0102996	0.204134	0.771107	0.9897	0.877778	0.774359	0.795866	0.122222	0.780756
0.0121723	0.204134	0.770249	0.987828	0.858696	0.774028	0.795866	0.141304	0.779381
0.0131086	0.206718	0.768062	0.986891	0.851064	0.774431	0.793282	0.148936	0.779381
0.0131086	0.209302	0.767403	0.986891	0.852632	0.775	0.790698	0.147368	0.780069
0.0140449	0.209302	0.766108	0.985955	0.84375	0.774834	0.790698	0.15625	0.779381
0.0140449	0.21447	0.761575	0.985955	0.846939	0.775976	0.78553	0.153061	0.780756
0.0149813	0.21447	0.761184	0.985019	0.838384	0.775811	0.78553	0.161616	0.780069
0.0149813	0.219638	0.760183	0.985019	0.841584	0.776957	0.780362	0.158416	0.781443
0.0159176	0.222222	0.759179	0.984082	0.834951	0.777367	0.777778	0.165049	0.781443
0.0159176	0.224806	0.758641	0.984082	0.836538	0.777942	0.775194	0.163462	0.782131
0.0168539	0.224806	0.755326	0.983146	0.828571	0.777778	0.775194	0.171429	0.781443
0.0168539	0.22739	0.753392	0.983146	0.830189	0.778354	0.77261	0.169811	0.782131
0.0177903	0.229974	0.751107	0.98221	0.824074	0.778768	0.770026	0.175926	0.782131
0.0205993	0.229974	0.743234	0.979401	0.801802	0.778274	0.770026	0.198198	0.780069
0.0205993	0.232558	0.743055	0.979401	0.803571	0.778853	0.767442	0.196429	0.780756
0.0215356	0.232558	0.742409	0.978464	0.79646	0.778689	0.767442	0.20354	0.780069
0.0215356	0.237726	0.742344	0.978464	0.8	0.779851	0.762274	0.2	0.781443
0.0234082	0.237726	0.740923	0.976592	0.786325	0.779522	0.762274	0.213675	0.780069
0.0234082	0.245478	0.738788	0.976592	0.791667	0.781273	0.754522	0.208333	0.782131
0.0243446	0.245478	0.738269	0.975655	0.785124	0.781109	0.754522	0.214876	0.781443
0.0252809	0.250646	0.736633	0.974719	0.782258	0.782119	0.749354	0.217742	0.782131
0.0252809	0.255814	0.735051	0.974719	0.785714	0.783296	0.744186	0.214286	0.783505
0.0252809	0.258398	0.734922	0.974719	0.787402	0.783886	0.741602	0.212598	0.784192
0.0271536	0.258398	0.730555	0.972846	0.775194	0.78356	0.741602	0.224806	0.782818
0.0271536	0.271318	0.724862	0.972846	0.783582	0.786525	0.728682	0.216418	0.786254
0.0290262	0.271318	0.714947	0.970974	0.772059	0.786202	0.728682	0.227941	0.78488
0.0290262	0.273902	0.714777	0.970974	0.773723	0.786798	0.726098	0.226277	0.785567
0.0318352	0.273902	0.71115	0.968165	0.757143	0.786312	0.726098	0.242857	0.783505
0.0318352	0.276486	0.709487	0.968165	0.758865	0.78691	0.723514	0.241135	0.784192
0.0318352	0.281654	0.708754	0.968165	0.762238	0.78811	0.718346	0.237762	0.785567
0.0327715	0.284238	0.708585	0.967228	0.758621	0.78855	0.715762	0.241379	0.785567
0.0327715	0.29199	0.707185	0.967228	0.763514	0.79036	0.70801	0.236486	0.787629
0.0346442	0.29199	0.700435	0.965356	0.753333	0.790038	0.70801	0.246667	0.786254
0.0346442	0.294574	0.69865	0.965356	0.754967	0.790644	0.705426	0.245033	0.786942
0.0355805	0.294574	0.696254	0.964419	0.75	0.790483	0.705426	0.25	0.786254
0.0355805	0.297158	0.696153	0.964419	0.751634	0.791091	0.702842	0.248366	0.786942
0.0365169	0.297158	0.695917	0.963483	0.746753	0.79093	0.702842	0.253247	0.786254
0.0365169	0.299742	0.6931	0.963483	0.748387	0.791538	0.700258	0.251613	0.786942
0.0383895	0.299742	0.687377	0.96161	0.738854	0.791217	0.700258	0.261146	0.785567
0.0383895	0.30491	0.686514	0.96161	0.742138	0.792438	0.69509	0.257862	0.786942
0.0393258	0.30491	0.683927	0.960674	0.7375	0.792278	0.69509	0.2625	0.786254
0.0411985	0.30491	0.678268	0.958801	0.728395	0.791957	0.69509	0.271605	0.78488
0.0421348	0.30491	0.676843	0.957865	0.723926	0.791796	0.69509	0.276074	0.784192
0.0421348	0.307494	0.676553	0.957865	0.72561	0.792409	0.692506	0.27439	0.78488
0.0430712	0.307494	0.676301	0.956929	0.721212	0.792248	0.692506	0.278788	0.784192
0.0440075	0.310078	0.67505	0.955993	0.718563	0.792702	0.689922	0.281437	0.784192
0.0477528	0.310078	0.672344	0.952247	0.701754	0.792056	0.689922	0.298246	0.781443
0.0486891	0.312661	0.671427	0.951311	0.699422	0.792512	0.687339	0.300578	0.781443
0.0496255	0.312661	0.669205	0.950375	0.695402	0.79235	0.687339	0.304598	0.780756
0.0496255	0.325581	0.662614	0.950375	0.703911	0.795455	0.674419	0.296089	0.784192
0.0505618	0.325581	0.662594	0.949438	0.7	0.795294	0.674419	0.3	0.783505
0.0505618	0.333333	0.660054	0.949438	0.704918	0.79717	0.666667	0.295082	0.785567
0.0514981	0.335917	0.660043	0.948502	0.702703	0.797638	0.664083	0.297297	0.785567
0.0533708	0.335917	0.657845	0.946629	0.695187	0.797319	0.664083	0.304813	0.784192
0.0533708	0.343669	0.657446	0.946629	0.7	0.799209	0.656331	0.3	0.786254
0.0561798	0.343669	0.65505	0.94382	0.689119	0.798732	0.656331	0.310881	0.784192
0.0561798	0.348837	0.652818	0.94382	0.692308	0.8	0.651163	0.307692	0.785567
0.0571161	0.348837	0.652796	0.942884	0.688776	0.799841	0.651163	0.311224	0.78488
0.0571161	0.354005	0.650959	0.942884	0.691919	0.801114	0.645995	0.308081	0.786254
0.0589888	0.354005	0.647808	0.941011	0.685	0.800797	0.645995	0.315	0.78488
0.0589888	0.359173	0.646434	0.941011	0.688119	0.802075	0.640827	0.311881	0.786254
0.0599251	0.359173	0.646201	0.940075	0.684729	0.801917	0.640827	0.315271	0.785567
0.0599251	0.364341	0.646127	0.940075	0.687805	0.8032	0.635659	0.312195	0.786942
0.0608614	0.364341	0.6457	0.939139	0.684466	0.803042	0.635659	0.315534	0.786254
0.0608614	0.366925	0.645132	0.939139	0.68599	0.803686	0.633075	0.31401	0.786942
0.0617978	0.366925	0.644962	0.938202	0.682692	0.803528	0.633075	0.317308	0.786254
0.0617978	0.379845	0.64255	0.938202	0.690141	0.806763	0.620155	0.309859	0.789691
0.0627341	0.379845	0.64238	0.937266	0.686916	0.806608	0.620155	0.313084	0.789003
0.0627341	0.387597	0.639841	0.937266	0.691244	0.808562	0.612403	0.308756	0.791065
0.0636704	0.387597	0.639768	0.93633	0.688073	0.808407	0.612403	0.311927	0.790378
0.0636704	0.392765	0.634664	0.93633	0.690909	0.809717	0.607235	0.309091	0.791753
0.0655431	0.392765	0.633577	0.934457	0.684685	0.809408	0.607235	0.315315	0.790378
0.0655431	0.395349	0.632983	0.934457	0.686099	0.810065	0.604651	0.313901	0.791065
0.0664794	0.395349	0.632783	0.933521	0.683036	0.809911	0.604651	0.316964	0.790378
0.0664794	0.397933	0.630683	0.933521	0.684444	0.810569	0.602067	0.315556	0.791065
0.0674157	0.397933	0.629972	0.932584	0.681416	0.810415	0.602067	0.318584	0.790378
0.0674157	0.405685	0.627868	0.932584	0.68559	0.812398	0.594315	0.31441	0.79244
0.0683521	0.405685	0.625776	0.931648	0.682609	0.812245	0.594315	0.317391	0.791753
0.0683521	0.408269	0.623953	0.931648	0.683983	0.812908	0.591731	0.316017	0.79244
0.0702247	0.408269	0.623696	0.929775	0.678112	0.812602	0.591731	0.321888	0.791065
0.0702247	0.416021	0.622033	0.929775	0.682203	0.814602	0.583979	0.317797	0.793127
0.071161	0.416021	0.62113	0.928839	0.679325	0.81445	0.583979	0.320675	0.79244
0.071161	0.418605	0.620067	0.928839	0.680672	0.815119	0.581395	0.319328	0.793127
0.0720974	0.418605	0.619039	0.927903	0.677824	0.814967	0.581395	0.322176	0.79244
0.0730337	0.421189	0.616817	0.926966	0.676349	0.815486	0.578811	0.323651	0.79244
0.0749064	0.421189	0.611497	0.925094	0.670782	0.815182	0.578811	0.329218	0.791065
0.0749064	0.423773	0.61024	0.925094	0.672131	0.815855	0.576227	0.327869	0.791753
0.076779	0.423773	0.607721	0.923221	0.666667	0.81555	0.576227	0.333333	0.790378
0.076779	0.431525	0.600855	0.923221	0.670683	0.817579	0.568475	0.329317	0.79244
0.0805243	0.431525	0.594746	0.919476	0.660079	0.816972	0.568475	0.339921	0.789691
0.0805243	0.434109	0.594108	0.919476	0.661417	0.817652	0.565891	0.338583	0.790378
0.0814607	0.436693	0.592618	0.918539	0.660156	0.818182	0.563307	0.339844	0.790378
0.082397	0.436693	0.592137	0.917603	0.657588	0.81803	0.563307	0.342412	0.789691
0.082397	0.439276	0.588713	0.917603	0.658915	0.818713	0.560724	0.341085	0.790378
0.0833333	0.439276	0.58815	0.916667	0.656371	0.818562	0.560724	0.343629	0.789691
0.0833333	0.44186	0.587254	0.916667	0.657692	0.819247	0.55814	0.342308	0.790378
0.0842697	0.44186	0.58718	0.91573	0.655172	0.819095	0.55814	0.344828	0.789691
0.0842697	0.447028	0.584104	0.91573	0.657795	0.82047	0.552972	0.342205	0.791065
0.0870787	0.447028	0.58264	0.912921	0.650376	0.820017	0.552972	0.349624	0.789003
0.0870787	0.457364	0.578772	0.912921	0.655556	0.822785	0.542636	0.344444	0.791753
0.088015	0.457364	0.578464	0.911985	0.653137	0.822635	0.542636	0.346863	0.791065
0.088015	0.470284	0.569395	0.911985	0.65942	0.826124	0.529716	0.34058	0.794502
0.093633	0.470284	0.559081	0.906367	0.64539	0.825234	0.529716	0.35461	0.790378
0.093633	0.472868	0.558546	0.906367	0.646643	0.825939	0.527132	0.353357	0.791065
0.0964419	0.472868	0.556531	0.903558	0.63986	0.825492	0.527132	0.36014	0.789003
0.0964419	0.48062	0.554223	0.903558	0.643599	0.827616	0.51938	0.356401	0.791065
0.0973783	0.483204	0.551526	0.902622	0.642612	0.828179	0.516796	0.357388	0.791065
0.0973783	0.485788	0.54983	0.902622	0.643836	0.828891	0.514212	0.356164	0.791753
0.0992509	0.485788	0.549127	0.900749	0.639456	0.828596	0.514212	0.360544	0.790378
0.0992509	0.490956	0.547358	0.900749	0.641892	0.830026	0.509044	0.358108	0.791753
0.100187	0.490956	0.5461	0.899813	0.639731	0.829879	0.509044	0.360269	0.791065
0.100187	0.503876	0.540512	0.899813	0.645695	0.833478	0.496124	0.354305	0.794502
0.10206	0.503876	0.536127	0.89794	0.641447	0.833189	0.496124	0.358553	0.793127
0.10206	0.50646	0.534913	0.89794	0.642623	0.833913	0.49354	0.357377	0.793814
0.104869	0.50646	0.530859	0.895131	0.636364	0.833479	0.49354	0.363636	0.791753
0.104869	0.509044	0.530705	0.895131	0.63754	0.834206	0.490956	0.36246	0.79244
0.105805	0.509044	0.530281	0.894195	0.635484	0.834061	0.490956	0.364516	0.791753
0.107678	0.509044	0.530276	0.892322	0.63141	0.833771	0.490956	0.36859	0.790378
0.107678	0.514212	0.530218	0.892322	0.633758	0.835232	0.485788	0.366242	0.791753
0.108614	0.514212	0.529499	0.891386	0.631746	0.835088	0.485788	0.368254	0.791065
0.108614	0.516796	0.528439	0.891386	0.632911	0.835821	0.483204	0.367089	0.791753
0.110487	0.516796	0.527729	0.889513	0.628931	0.835532	0.483204	0.371069	0.790378
0.110487	0.51938	0.526759	0.889513	0.630094	0.836268	0.48062	0.369906	0.791065
0.113296	0.51938	0.523883	0.886704	0.624224	0.835834	0.48062	0.375776	0.789003
0.113296	0.534884	0.516785	0.886704	0.631098	0.840284	0.465116	0.368902	0.793127
0.115169	0.534884	0.516545	0.884831	0.627273	0.84	0.465116	0.372727	0.791753
0.115169	0.537468	0.516413	0.884831	0.628399	0.840747	0.462532	0.371601	0.79244
0.124532	0.537468	0.496432	0.875468	0.609971	0.839318	0.462532	0.390029	0.785567
0.124532	0.540052	0.495791	0.875468	0.611111	0.840072	0.459948	0.388889	0.786254
0.125468	0.540052	0.495144	0.874532	0.609329	0.839928	0.459948	0.390671	0.785567
0.125468	0.54522	0.493346	0.874532	0.611594	0.841441	0.45478	0.388406	0.786942
0.127341	0.54522	0.490826	0.872659	0.608069	0.841155	0.45478	0.391931	0.785567
0.127341	0.550388	0.487851	0.872659	0.610315	0.842676	0.449612	0.389685	0.786942
0.128277	0.550388	0.487494	0.871723	0.608571	0.842534	0.449612	0.391429	0.786254
0.129213	0.552972	0.486909	0.870787	0.607955	0.843155	0.447028	0.392045	0.786254
0.129213	0.555556	0.486486	0.870787	0.609065	0.84392	0.444444	0.390935	0.786942
0.13015	0.555556	0.484956	0.86985	0.607345	0.843778	0.444444	0.392655	0.786254
0.13015	0.55814	0.484778	0.86985	0.608451	0.844545	0.44186	0.391549	0.786942
0.132022	0.55814	0.48141	0.867978	0.605042	0.844262	0.44186	0.394958	0.785567
0.132022	0.563307	0.476294	0.867978	0.607242	0.845803	0.436693	0.392758	0.786942
0.133895	0.563307	0.475329	0.866105	0.603878	0.845521	0.436693	0.396122	0.785567
0.133895	0.565891	0.47355	0.866105	0.604972	0.846295	0.434109	0.395028	0.786254
0.134831	0.565891	0.472112	0.865169	0.603306	0.846154	0.434109	0.396694	0.785567
0.134831	0.568475	0.471328	0.865169	0.604396	0.846929	0.431525	0.395604	0.786254
0.138577	0.568475	0.464849	0.861423	0.597826	0.846366	0.431525	0.402174	0.783505
0.138577	0.571059	0.46475	0.861423	0.598916	0.847145	0.428941	0.401084	0.784192
0.141386	0.571059	0.463522	0.858614	0.594086	0.846722	0.428941	0.405914	0.782131
0.141386	0.573643	0.463189	0.858614	0.595174	0.847505	0.426357	0.404826	0.782818
0.142322	0.573643	0.462107	0.857678	0.593583	0.847364	0.426357	0.406417	0.782131
0.142322	0.576227	0.461143	0.857678	0.594667	0.848148	0.423773	0.405333	0.782818
0.143258	0.576227	0.461083	0.856742	0.593085	0.848007	0.423773	0.406915	0.782131
0.143258	0.578811	0.457976	0.856742	0.594164	0.848794	0.421189	0.405836	0.782818
0.144195	0.578811	0.457816	0.855805	0.592593	0.848654	0.421189	0.407407	0.782131
0.144195	0.581395	0.457566	0.855805	0.593668	0.849442	0.418605	0.406332	0.782818
0.146067	0.581395	0.454122	0.853933	0.590551	0.849162	0.418605	0.409449	0.781443
0.146067	0.583979	0.454091	0.853933	0.591623	0.849953	0.416021	0.408377	0.782131
0.147004	0.583979	0.453471	0.852996	0.590078	0.849813	0.416021	0.409922	0.781443
0.147004	0.586563	0.453109	0.852996	0.591146	0.850607	0.413437	0.408854	0.782131
0.150749	0.586563	0.447618	0.849251	0.585052	0.850047	0.413437	0.414948	0.779381
0.150749	0.589147	0.447557	0.849251	0.586118	0.850844	0.410853	0.413882	0.780069
0.151685	0.589147	0.447038	0.848315	0.584615	0.850704	0.410853	0.415385	0.779381
0.152622	0.591731	0.444786	0.847378	0.584184	0.851364	0.408269	0.415816	0.779381
0.154494	0.591731	0.443078	0.845506	0.581218	0.851084	0.408269	0.418782	0.778007
0.154494	0.594315	0.441561	0.845506	0.582278	0.851887	0.405685	0.417722	0.778694
0.157303	0.594315	0.4409	0.842697	0.577889	0.851466	0.405685	0.422111	0.776632
0.157303	0.596899	0.440286	0.842697	0.578947	0.852273	0.403101	0.421053	0.77732
0.160112	0.596899	0.438137	0.839888	0.574627	0.851852	0.403101	0.425373	0.775258
0.160112	0.599483	0.437647	0.839888	0.575682	0.852662	0.400517	0.424318	0.775945
0.161049	0.599483	0.437252	0.838951	0.574257	0.852521	0.400517	0.425743	0.775258
0.161049	0.602067	0.435503	0.838951	0.575309	0.853333	0.397933	0.424691	0.775945
0.161985	0.602067	0.435483	0.838015	0.573892	0.853194	0.397933	0.426108	0.775258
0.161985	0.604651	0.433638	0.838015	0.574939	0.854008	0.395349	0.425061	0.775945
0.162921	0.604651	0.432084	0.837079	0.573529	0.853868	0.395349	0.426471	0.775258
0.162921	0.607235	0.431353	0.837079	0.574572	0.854685	0.392765	0.425428	0.775945
0.16573	0.607235	0.430036	0.83427	0.570388	0.854267	0.392765	0.429612	0.773883
0.16573	0.609819	0.4294	0.83427	0.571429	0.855086	0.390181	0.428571	0.77457
0.169476	0.609819	0.427581	0.830524	0.565947	0.854528	0.390181	0.434053	0.771821
0.169476	0.614987	0.427108	0.830524	0.568019	0.856178	0.385013	0.431981	0.773196
0.170412	0.614987	0.426936	0.829588	0.566667	0.856039	0.385013	0.433333	0.772509
0.170412	0.617571	0.424756	0.829588	0.567696	0.856867	0.382429	0.432304	0.773196
0.171348	0.617571	0.423843	0.828652	0.566351	0.856728	0.382429	0.433649	0.772509
0.171348	0.622739	0.420544	0.828652	0.568396	0.85839	0.377261	0.431604	0.773883
0.172285	0.622739	0.417786	0.827715	0.567059	0.858252	0.377261	0.432941	0.773196
0.172285	0.627907	0.417139	0.827715	0.569087	0.859922	0.372093	0.430913	0.77457
0.173221	0.627907	0.416155	0.826779	0.567757	0.859786	0.372093	0.432243	0.773883
0.173221	0.630491	0.415773	0.826779	0.568765	0.860624	0.369509	0.431235	0.77457
0.174157	0.630491	0.415493	0.825843	0.567442	0.860488	0.369509	0.432558	0.773883
0.174157	0.633075	0.415201	0.825843	0.568445	0.861328	0.366925	0.431555	0.77457
0.175094	0.633075	0.412929	0.824906	0.56713	0.861193	0.366925	0.43287	0.773883
0.175094	0.638243	0.410714	0.824906	0.569124	0.86288	0.361757	0.430876	0.775258
0.181648	0.638243	0.403352	0.818352	0.560091	0.861933	0.361757	0.439909	0.770447
0.181648	0.643411	0.401963	0.818352	0.562077	0.863636	0.356589	0.437923	0.771821
0.182584	0.645995	0.401077	0.817416	0.561798	0.864356	0.354005	0.438202	0.771821
0.184457	0.645995	0.400046	0.815543	0.559284	0.864087	0.354005	0.440716	0.770447
0.184457	0.653747	0.397136	0.815543	0.562222	0.866667	0.346253	0.437778	0.772509
0.188202	0.653747	0.392832	0.811798	0.557269	0.866134	0.346253	0.442731	0.769759
0.188202	0.656331	0.392088	0.811798	0.558242	0.867	0.343669	0.441758	0.770447
0.189139	0.656331	0.39143	0.810861	0.557018	0.866867	0.343669	0.442982	0.769759
0.189139	0.658915	0.38875	0.810861	0.557987	0.867735	0.341085	0.442013	0.770447
0.191011	0.658915	0.386192	0.808989	0.555556	0.86747	0.341085	0.444444	0.769072
0.191011	0.661499	0.385665	0.808989	0.556522	0.868342	0.338501	0.443478	0.769759
0.192884	0.661499	0.382288	0.807116	0.554113	0.868077	0.338501	0.445887	0.768385
0.192884	0.664083	0.381643	0.807116	0.555076	0.868952	0.335917	0.444924	0.769072
0.19382	0.664083	0.376582	0.80618	0.553879	0.868819	0.335917	0.446121	0.768385
0.19382	0.666667	0.375565	0.80618	0.554839	0.869697	0.333333	0.445161	0.769072
0.195693	0.666667	0.374181	0.804307	0.552463	0.869433	0.333333	0.447537	0.767698
0.195693	0.669251	0.370217	0.804307	0.553419	0.870314	0.330749	0.446581	0.768385
0.196629	0.669251	0.370032	0.803371	0.552239	0.870183	0.330749	0.447761	0.767698
0.196629	0.671835	0.369787	0.803371	0.553191	0.871066	0.328165	0.446809	0.768385
0.197566	0.671835	0.369199	0.802434	0.552017	0.870935	0.328165	0.447983	0.767698
0.197566	0.677003	0.368403	0.802434	0.553911	0.872709	0.322997	0.446089	0.769072
0.198502	0.677003	0.367583	0.801498	0.552743	0.872579	0.322997	0.447257	0.768385
0.198502	0.679587	0.367447	0.801498	0.553684	0.873469	0.320413	0.446316	0.769072
0.201311	0.679587	0.365294	0.798689	0.550209	0.873081	0.320413	0.449791	0.76701
0.201311	0.682171	0.365147	0.798689	0.551148	0.873975	0.317829	0.448852	0.767698
0.203184	0.682171	0.363795	0.796816	0.548857	0.873717	0.317829	0.451143	0.766323
0.203184	0.684755	0.362846	0.796816	0.549793	0.874615	0.315245	0.450207	0.76701
0.205056	0.684755	0.355436	0.794944	0.547521	0.874356	0.315245	0.452479	0.765636
0.205056	0.687339	0.353602	0.794944	0.548454	0.875258	0.312661	0.451546	0.766323
0.206929	0.687339	0.350745	0.793071	0.546201	0.875	0.312661	0.453799	0.764948
0.206929	0.689922	0.349874	0.793071	0.547131	0.875905	0.310078	0.452869	0.765636
0.210674	0.689922	0.342315	0.789326	0.542683	0.875389	0.310078	0.457317	0.762887
0.210674	0.692506	0.342309	0.789326	0.543611	0.876299	0.307494	0.456389	0.763574
0.21161	0.692506	0.33885	0.78839	0.54251	0.876171	0.307494	0.45749	0.762887
0.21161	0.697674	0.3386	0.78839	0.544355	0.877998	0.302326	0.455645	0.764261
0.215356	0.697674	0.337249	0.784644	0.54	0.877487	0.302326	0.46	0.761512
0.215356	0.705426	0.335132	0.784644	0.542744	0.880252	0.294574	0.457256	0.763574
0.217228	0.705426	0.333853	0.782772	0.540594	0.88	0.294574	0.459406	0.762199
0.217228	0.70801	0.333798	0.782772	0.541502	0.880927	0.29199	0.458498	0.762887
0.218165	0.70801	0.333748	0.781835	0.540434	0.880802	0.29199	0.459566	0.762199
0.218165	0.710594	0.331661	0.781835	0.541339	0.881732	0.289406	0.458661	0.762887
0.22191	0.710594	0.327104	0.77809	0.537109	0.88123	0.289406	0.462891	0.760137
0.22191	0.713178	0.326728	0.77809	0.538012	0.882166	0.286822	0.461988	0.760825
0.223783	0.713178	0.325883	0.776217	0.535922	0.881915	0.286822	0.464078	0.75945
0.224719	0.713178	0.325706	0.775281	0.534884	0.881789	0.286822	0.465116	0.758763
0.224719	0.715762	0.325326	0.775281	0.535783	0.882729	0.284238	0.464217	0.75945
0.225655	0.718346	0.324499	0.774345	0.535645	0.883547	0.281654	0.464355	0.75945
0.225655	0.72093	0.324327	0.774345	0.536538	0.884492	0.27907	0.463462	0.760137
0.227528	0.723514	0.323543	0.772472	0.535373	0.885193	0.276486	0.464627	0.75945
0.228464	0.723514	0.321852	0.771536	0.534351	0.88507	0.276486	0.465649	0.758763
0.228464	0.726098	0.321031	0.771536	0.535238	0.886022	0.273902	0.464762	0.75945
0.236891	0.726098	0.312514	0.763109	0.526217	0.884908	0.273902	0.473783	0.753265
0.240637	0.726098	0.311797	0.759363	0.522305	0.884406	0.273902	0.477695	0.750515
0.257491	0.726098	0.294765	0.742509	0.505396	0.882091	0.273902	0.494604	0.738144
0.257491	0.728682	0.293805	0.742509	0.506284	0.883073	0.271318	0.493716	0.738832
0.263109	0.728682	0.287602	0.736891	0.500888	0.882287	0.271318	0.499112	0.734708
0.263109	0.731266	0.287477	0.736891	0.501773	0.883277	0.268734	0.498227	0.735395
0.264045	0.731266	0.286693	0.735955	0.500885	0.883146	0.268734	0.499115	0.734708
0.264045	0.736434	0.282231	0.735955	0.502646	0.885135	0.263566	0.497354	0.736082
0.271536	0.736434	0.279722	0.728464	0.495652	0.884091	0.263566	0.504348	0.730584
0.272472	0.739018	0.279085	0.727528	0.495667	0.884966	0.260982	0.504333	0.730584
0.273408	0.739018	0.278549	0.726592	0.49481	0.884835	0.260982	0.50519	0.729897
0.275281	0.739018	0.276173	0.724719	0.493103	0.884571	0.260982	0.506897	0.728522
0.275281	0.744186	0.275719	0.724719	0.494845	0.886598	0.255814	0.505155	0.729897
0.277154	0.744186	0.273358	0.722846	0.493151	0.886338	0.255814	0.506849	0.728522
0.277154	0.74677	0.273076	0.722846	0.494017	0.887356	0.25323	0.505983	0.72921
0.27809	0.749354	0.272433	0.72191	0.494037	0.888249	0.250646	0.505963	0.72921
0.27809	0.754522	0.271527	0.72191	0.495756	0.8903	0.245478	0.504244	0.730584
0.280899	0.754522	0.269529	0.719101	0.493243	0.889919	0.245478	0.506757	0.728522
0.280899	0.757106	0.269489	0.719101	0.494098	0.890951	0.242894	0.505902	0.72921
0.286517	0.757106	0.266806	0.713483	0.489149	0.890187	0.242894	0.510851	0.725086
0.286517	0.762274	0.266206	0.713483	0.490849	0.892272	0.237726	0.509151	0.72646
0.28839	0.762274	0.265806	0.71161	0.489221	0.892019	0.237726	0.510779	0.725086
0.28839	0.764858	0.263802	0.71161	0.490066	0.893067	0.235142	0.509934	0.725773
0.296816	0.764858	0.258917	0.703184	0.482871	0.891924	0.235142	0.517129	0.719588
0.296816	0.770026	0.258694	0.703184	0.484553	0.894048	0.229974	0.515447	0.720962
0.299625	0.770026	0.25631	0.700375	0.482201	0.893668	0.229974	0.517799	0.7189
0.299625	0.775194	0.255238	0.700375	0.483871	0.895808	0.224806	0.516129	0.720275
0.30618	0.775194	0.251201	0.69382	0.478469	0.894928	0.224806	0.521531	0.715464
0.30618	0.777778	0.251122	0.69382	0.479299	0.89601	0.222222	0.520701	0.716151
0.308052	0.777778	0.250794	0.691948	0.477778	0.895758	0.222222	0.522222	0.714777
0.309925	0.777778	0.250321	0.690075	0.476266	0.895504	0.222222	0.523734	0.713402
0.311798	0.777778	0.247883	0.688202	0.474763	0.89525	0.222222	0.525237	0.712027
0.31367	0.777778	0.247311	0.68633	0.47327	0.894994	0.222222	0.52673	0.710653
0.314607	0.782946	0.247016	0.685393	0.474178	0.897059	0.217054	0.525822	0.71134
0.320225	0.782946	0.241092	0.679775	0.469767	0.896296	0.217054	0.530233	0.707216
0.320225	0.78553	0.240732	0.679775	0.470588	0.897404	0.21447	0.529412	0.707904
0.321161	0.78553	0.24009	0.678839	0.469861	0.897277	0.21447	0.530139	0.707216
0.323034	0.788114	0.239549	0.676966	0.469231	0.898137	0.211886	0.530769	0.706529
0.326779	0.788114	0.237512	0.673221	0.466361	0.897628	0.211886	0.533639	0.70378
0.326779	0.790698	0.237441	0.673221	0.467176	0.89875	0.209302	0.532824	0.704467
0.329588	0.790698	0.233662	0.670412	0.465046	0.898369	0.209302	0.534954	0.702405
0.329588	0.795866	0.233333	0.670412	0.466667	0.900629	0.204134	0.533333	0.70378
0.333333	0.795866	0.230024	0.666667	0.463855	0.900126	0.204134	0.536145	0.701031
0.335206	0.795866	0.22975	0.664794	0.462462	0.899873	0.204134	0.537538	0.699656
0.338015	0.795866	0.22914	0.661985	0.460389	0.899491	0.204134	0.539611	0.697595
0.338015	0.803618	0.226195	0.661985	0.462798	0.902937	0.196382	0.537202	0.699656
0.338951	0.806202	0.225767	0.661049	0.462908	0.903969	0.193798	0.537092	0.699656
0.342697	0.806202	0.224023	0.657303	0.460177	0.903475	0.193798	0.539823	0.696907
0.342697	0.808786	0.22344	0.657303	0.460972	0.904639	0.191214	0.539028	0.697595
0.343633	0.808786	0.222253	0.656367	0.460294	0.904516	0.191214	0.539706	0.696907
0.343633	0.81137	0.221222	0.656367	0.461087	0.905685	0.18863	0.538913	0.697595
0.345506	0.81137	0.220337	0.654494	0.459736	0.90544	0.18863	0.540264	0.69622
0.347378	0.81137	0.220255	0.652622	0.458394	0.905195	0.18863	0.541606	0.694845
0.347378	0.813953	0.219866	0.652622	0.459184	0.906372	0.186047	0.540816	0.695533
0.348315	0.816537	0.219749	0.651685	0.459302	0.907432	0.183463	0.540698	0.695533
0.351124	0.816537	0.217424	0.648876	0.457308	0.907068	0.183463	0.542692	0.693471
0.351124	0.821705	0.216638	0.648876	0.458874	0.909449	0.178295	0.541126	0.694845
0.354869	0.821705	0.213919	0.645131	0.456241	0.908971	0.178295	0.543759	0.692096
0.354869	0.824289	0.212379	0.645131	0.45702	0.910172	0.175711	0.54298	0.692784
0.355805	0.824289	0.212126	0.644195	0.456366	0.910053	0.175711	0.543634	0.692096
0.355805	0.826873	0.212097	0.644195	0.457143	0.911258	0.173127	0.542857	0.692784
0.357678	0.826873	0.211685	0.642322	0.45584	0.911023	0.173127	0.54416	0.691409
0.357678	0.829457	0.21166	0.642322	0.456615	0.912234	0.170543	0.543385	0.692096
0.358614	0.829457	0.211372	0.641386	0.455966	0.912117	0.170543	0.544034	0.691409
0.358614	0.832041	0.210856	0.641386	0.456738	0.913333	0.167959	0.543262	0.692096
0.360487	0.832041	0.209482	0.639513	0.455446	0.913102	0.167959	0.544554	0.690722
0.36236	0.832041	0.209363	0.63764	0.454161	0.912869	0.167959	0.545839	0.689347
0.363296	0.832041	0.209132	0.636704	0.453521	0.912752	0.167959	0.546479	0.68866
0.365169	0.832041	0.209045	0.634831	0.452247	0.912517	0.167959	0.547753	0.687285
0.366105	0.832041	0.206815	0.633895	0.451613	0.912399	0.167959	0.548387	0.686598
0.367978	0.832041	0.206627	0.632022	0.45035	0.912162	0.167959	0.54965	0.685223
0.368914	0.832041	0.205944	0.631086	0.449721	0.912043	0.167959	0.550279	0.684536
0.36985	0.834625	0.2052	0.63015	0.449861	0.913161	0.165375	0.550139	0.684536
0.371723	0.834625	0.205064	0.628277	0.448611	0.912925	0.165375	0.551389	0.683162
0.373596	0.834625	0.204997	0.626404	0.447368	0.912688	0.165375	0.552632	0.681787
0.376404	0.834625	0.203827	0.623596	0.445517	0.912329	0.165375	0.554483	0.679725
0.376404	0.837209	0.20364	0.623596	0.446281	0.91358	0.162791	0.553719	0.680412
0.378277	0.837209	0.202396	0.621723	0.445055	0.913343	0.162791	0.554945	0.679038
0.378277	0.839793	0.201691	0.621723	0.445816	0.914601	0.160207	0.554184	0.679725
0.382022	0.839793	0.200809	0.617978	0.443383	0.914127	0.160207	0.556617	0.676976
0.382022	0.842377	0.200353	0.617978	0.444142	0.915395	0.157623	0.555858	0.677663
0.382959	0.842377	0.200321	0.617041	0.443537	0.915278	0.157623	0.556463	0.676976
0.382959	0.844961	0.199362	0.617041	0.444293	0.916551	0.155039	0.555707	0.677663
0.383895	0.844961	0.197493	0.616105	0.443691	0.916435	0.155039	0.556309	0.676976
0.386704	0.844961	0.197335	0.613296	0.441892	0.916084	0.155039	0.558108	0.674914
0.390449	0.844961	0.195199	0.609551	0.439516	0.915612	0.155039	0.560484	0.672165
0.390449	0.847545	0.194829	0.609551	0.440268	0.916901	0.152455	0.559732	0.672852
0.392322	0.850129	0.194598	0.607678	0.43984	0.917963	0.149871	0.56016	0.672165
0.393258	0.850129	0.194088	0.606742	0.439252	0.917847	0.149871	0.560748	0.671478
0.393258	0.852713	0.193271	0.606742	0.44	0.919149	0.147287	0.56	0.672165
0.396067	0.852713	0.191516	0.603933	0.438247	0.918803	0.147287	0.561753	0.670103
0.396067	0.855297	0.191284	0.603933	0.438992	0.920114	0.144703	0.561008	0.67079
0.39794	0.855297	0.190233	0.60206	0.437831	0.919886	0.144703	0.562169	0.669416
0.398876	0.857881	0.19007	0.601124	0.437995	0.92109	0.142119	0.562005	0.669416
0.406367	0.857881	0.187734	0.593633	0.43342	0.920174	0.142119	0.56658	0.663918
0.407303	0.860465	0.186969	0.592697	0.433594	0.921397	0.139535	0.566406	0.663918
0.410112	0.860465	0.185907	0.589888	0.431907	0.921053	0.139535	0.568093	0.661856
0.413858	0.860465	0.184828	0.586142	0.429677	0.920588	0.139535	0.570323	0.659107
0.414794	0.860465	0.183203	0.585206	0.429124	0.920471	0.139535	0.570876	0.658419
0.414794	0.865633	0.183102	0.585206	0.430591	0.923191	0.134367	0.569409	0.659794
0.422285	0.865633	0.17647	0.577715	0.426209	0.922272	0.134367	0.573791	0.654296
0.424157	0.865633	0.176305	0.575843	0.425127	0.922039	0.134367	0.574873	0.652921
0.424157	0.868217	0.176217	0.575843	0.425856	0.923423	0.131783	0.574144	0.653608
0.428839	0.868217	0.17425	0.571161	0.423174	0.922844	0.131783	0.576826	0.650172
0.428839	0.870801	0.173465	0.571161	0.423899	0.924242	0.129199	0.576101	0.650859
0.431648	0.870801	0.171493	0.568352	0.422306	0.923896	0.129199	0.577694	0.648797
0.431648	0.875969	0.17116	0.568352	0.42375	0.926718	0.124031	0.57625	0.650172
0.437266	0.875969	0.16904	0.562734	0.420596	0.92604	0.124031	0.579404	0.646048
0.437266	0.878553	0.168434	0.562734	0.421314	0.927469	0.121447	0.578686	0.646735
0.439139	0.878553	0.168191	0.560861	0.420272	0.927245	0.121447	0.579728	0.645361
0.439139	0.881137	0.167923	0.560861	0.420988	0.928682	0.118863	0.579012	0.646048
0.444757	0.881137	0.164309	0.555243	0.417892	0.928013	0.118863	0.582108	0.641924
0.446629	0.881137	0.163702	0.553371	0.41687	0.927786	0.118863	0.58313	0.64055
0.448502	0.881137	0.162909	0.551498	0.415854	0.927559	0.118863	0.584146	0.639175
0.448502	0.886305	0.162234	0.551498	0.417275	0.93049	0.113695	0.582725	0.64055
0.449438	0.886305	0.162224	0.550562	0.416768	0.93038	0.113695	0.583232	0.639863
0.449438	0.888889	0.16162	0.550562	0.417476	0.931854	0.111111	0.582524	0.64055
0.452247	0.888889	0.160658	0.547753	0.415961	0.931529	0.111111	0.584039	0.638488
0.452247	0.891473	0.160092	0.547753	0.416667	0.933014	0.108527	0.583333	0.639175
0.456929	0.891473	0.157739	0.543071	0.414166	0.932476	0.108527	0.585834	0.635739
0.456929	0.894057	0.157678	0.543071	0.414868	0.933977	0.105943	0.585132	0.636426
0.457865	0.894057	0.15628	0.542135	0.414371	0.933871	0.105943	0.585629	0.635739
0.457865	0.896641	0.155356	0.542135	0.415072	0.93538	0.103359	0.584928	0.636426
0.458801	0.896641	0.154627	0.541199	0.414576	0.935275	0.103359	0.585424	0.635739
0.458801	0.899225	0.154003	0.541199	0.415274	0.936791	0.100775	0.584726	0.636426
0.464419	0.899225	0.150463	0.535581	0.412322	0.93617	0.100775	0.587678	0.632302
0.466292	0.899225	0.148567	0.533708	0.411348	0.935961	0.100775	0.588652	0.630928
0.470974	0.899225	0.147486	0.529026	0.408931	0.93543	0.100775	0.591069	0.627491
0.47191	0.901809	0.14638	0.52809	0.409144	0.936877	0.0981912	0.590856	0.627491
0.478464	0.901809	0.143912	0.521536	0.405814	0.936134	0.0981912	0.594186	0.62268
0.478464	0.904393	0.143376	0.521536	0.406504	0.93771	0.0956072	0.593496	0.623368
0.479401	0.904393	0.143161	0.520599	0.406032	0.937605	0.0956072	0.593968	0.62268
0.479401	0.906977	0.142582	0.520599	0.406721	0.939189	0.0930233	0.593279	0.623368
0.4897	0.906977	0.138677	0.5103	0.401602	0.938038	0.0930233	0.598398	0.615808
0.4897	0.909561	0.137883	0.5103	0.402286	0.939655	0.0904393	0.597714	0.616495
0.492509	0.909561	0.137001	0.507491	0.400911	0.939341	0.0904393	0.599089	0.614433
0.492509	0.912145	0.136481	0.507491	0.401593	0.940972	0.0878553	0.598407	0.61512
0.496255	0.912145	0.135571	0.503745	0.399773	0.940559	0.0878553	0.600227	0.612371
0.496255	0.914729	0.135466	0.503745	0.400452	0.942207	0.0852713	0.599548	0.613058
0.500936	0.914729	0.132216	0.499064	0.3982	0.941696	0.0852713	0.6018	0.609622
0.500936	0.917313	0.132161	0.499064	0.398876	0.943363	0.0826873	0.601124	0.610309
0.501873	0.917313	0.132085	0.498127	0.398429	0.943262	0.0826873	0.601571	0.609622
0.504682	0.917313	0.131701	0.495318	0.397092	0.942959	0.0826873	0.602908	0.60756
0.506554	0.917313	0.130841	0.493446	0.396205	0.942755	0.0826873	0.603795	0.606186
0.508427	0.917313	0.13062	0.491573	0.395323	0.942549	0.0826873	0.604677	0.604811
0.5103	0.917313	0.129984	0.4897	0.394444	0.942342	0.0826873	0.605556	0.603436
0.5103	0.919897	0.129831	0.4897	0.395117	0.944043	0.0801034	0.604883	0.604124
0.516854	0.919897	0.127235	0.483146	0.39207	0.943327	0.0801034	0.60793	0.599313
0.516854	0.922481	0.126643	0.483146	0.392739	0.945055	0.0775194	0.607261	0.6
0.52809	0.922481	0.121613	0.47191	0.387622	0.94382	0.0775194	0.612378	0.591753
0.52809	0.925065	0.121573	0.47191	0.388286	0.945591	0.0749354	0.611714	0.59244
0.529963	0.925065	0.121057	0.470037	0.387446	0.945386	0.0749354	0.612554	0.591065
0.529963	0.927649	0.12039	0.470037	0.388108	0.94717	0.0723514	0.611892	0.591753
0.530899	0.927649	0.120245	0.469101	0.387689	0.94707	0.0723514	0.612311	0.591065
0.530899	0.930233	0.119915	0.469101	0.38835	0.948864	0.0697674	0.61165	0.591753
0.533708	0.930233	0.11807	0.466292	0.387097	0.948571	0.0697674	0.612903	0.589691
0.535581	0.930233	0.117956	0.464419	0.386266	0.948375	0.0697674	0.613734	0.588316
0.535581	0.935401	0.116134	0.464419	0.38758	0.952015	0.0645995	0.61242	0.589691
0.537453	0.935401	0.115838	0.462547	0.386752	0.95183	0.0645995	0.613248	0.588316
0.539326	0.935401	0.115651	0.460674	0.385928	0.951644	0.0645995	0.614072	0.586942
0.54588	0.935401	0.113971	0.45412	0.383069	0.95098	0.0645995	0.616931	0.582131
0.548689	0.935401	0.11251	0.451311	0.381857	0.95069	0.0645995	0.618143	0.580069
0.549625	0.935401	0.112262	0.450375	0.381454	0.950593	0.0645995	0.618546	0.579381
0.549625	0.940568	0.112075	0.450375	0.382755	0.954365	0.0594315	0.617245	0.580756
0.55618	0.940568	0.11025	0.44382	0.379958	0.953722	0.0594315	0.620042	0.575945
0.558989	0.940568	0.109678	0.441011	0.378772	0.953441	0.0594315	0.621228	0.573883
0.560861	0.940568	0.109522	0.439139	0.377985	0.953252	0.0594315	0.622015	0.572509
0.560861	0.943152	0.107957	0.439139	0.378631	0.955193	0.0568475	0.621369	0.573196
0.562734	0.943152	0.107621	0.437266	0.377847	0.95501	0.0568475	0.622153	0.571821
0.562734	0.945736	0.107552	0.437266	0.37849	0.956967	0.0542636	0.62151	0.572509
0.571161	0.945736	0.103061	0.428839	0.375	0.956159	0.0542636	0.625	0.566323
0.571161	0.94832	0.102985	0.428839	0.37564	0.958159	0.0516796	0.62436	0.56701
0.573034	0.94832	0.102747	0.426966	0.374872	0.957983	0.0516796	0.625128	0.565636
0.573034	0.950904	0.102521	0.426966	0.37551	0.96	0.0490956	0.62449	0.566323
0.575843	0.950904	0.101527	0.424157	0.374364	0.959746	0.0490956	0.625636	0.564261
0.578652	0.950904	0.101496	0.421348	0.373225	0.959488	0.0490956	0.626775	0.562199
0.588015	0.950904	0.0986145	0.411985	0.369478	0.958606	0.0490956	0.630522	0.555326
0.588015	0.953488	0.0982574	0.411985	0.37011	0.960699	0.0465116	0.62989	0.556014
0.598315	0.953488	0.0948912	0.401685	0.366071	0.959732	0.0465116	0.633929	0.548454
0.599251	0.956072	0.0944802	0.400749	0.366337	0.961798	0.0439276	0.633663	0.548454
0.602996	0.956072	0.0940411	0.397004	0.364892	0.961451	0.0439276	0.635108	0.545704
0.604869	0.956072	0.0937367	0.395131	0.364173	0.961276	0.0439276	0.635827	0.54433
0.605805	0.956072	0.0937017	0.394195	0.363815	0.961187	0.0439276	0.636185	0.543643
0.605805	0.958656	0.0934982	0.394195	0.36444	0.963387	0.0413437	0.63556	0.54433
0.607678	0.958656	0.0930278	0.392322	0.363725	0.963218	0.0413437	0.636275	0.542955
0.607678	0.96124	0.092771	0.392322	0.364349	0.965438	0.0387597	0.635651	0.543643
0.608614	0.96124	0.0927537	0.391386	0.363992	0.965358	0.0387597	0.636008	0.542955
0.609551	0.963824	0.0926552	0.390449	0.364258	0.967517	0.0361757	0.635742	0.542955
0.624532	0.963824	0.0883947	0.375468	0.358654	0.966265	0.0361757	0.641346	0.531959
0.627341	0.963824	0.0879601	0.372659	0.357622	0.966019	0.0361757	0.642378	0.529897
0.628277	0.963824	0.0879155	0.371723	0.35728	0.965937	0.0361757	0.64272	0.52921
0.629213	0.966408	0.0877112	0.370787	0.357553	0.968215	0.0335917	0.642447	0.52921
0.629213	0.968992	0.0866661	0.370787	0.358166	0.970588	0.0310078	0.641834	0.529897
0.640449	0.968992	0.0845357	0.359551	0.354108	0.969697	0.0310078	0.645892	0.521649
0.640449	0.971576	0.084152	0.359551	0.354717	0.972152	0.0284238	0.645283	0.522337
0.642322	0.971576	0.083836	0.357678	0.354049	0.97201	0.0284238	0.645951	0.520962
0.644195	0.971576	0.0825484	0.355805	0.353383	0.971867	0.0284238	0.646617	0.519588
0.64794	0.97416	0.0820109	0.35206	0.352666	0.974093	0.0258398	0.647334	0.517526
0.663858	0.97416	0.074992	0.336142	0.347145	0.9729	0.0258398	0.652855	0.505842
0.66573	0.97416	0.074933	0.33427	0.346507	0.972752	0.0258398	0.653493	0.504467
0.666667	0.97416	0.0747614	0.333333	0.346189	0.972678	0.0258398	0.653811	0.50378
0.666667	0.976744	0.0746943	0.333333	0.346789	0.975342	0.0232558	0.653211	0.504467
0.668539	0.976744	0.0744728	0.331461	0.346154	0.975207	0.0232558	0.653846	0.503093
0.674157	0.976744	0.0739677	0.325843	0.344262	0.97479	0.0232558	0.655738	0.498969
0.67603	0.976744	0.0736762	0.32397	0.343636	0.974648	0.0232558	0.656364	0.497595
0.677903	0.976744	0.073157	0.322097	0.343013	0.974504	0.0232558	0.656987	0.49622
0.679775	0.976744	0.0729676	0.320225	0.342391	0.974359	0.0232558	0.657609	0.494845
0.684457	0.976744	0.0715151	0.315543	0.340848	0.973988	0.0232558	0.659152	0.491409
0.684457	0.979328	0.0714077	0.315543	0.341441	0.976812	0.0206718	0.658559	0.492096
0.687266	0.979328	0.0711996	0.312734	0.340521	0.976608	0.0206718	0.659479	0.490034
0.687266	0.981912	0.0711291	0.312734	0.341113	0.979472	0.0180879	0.658887	0.490722
0.690075	0.981912	0.0702376	0.309925	0.340197	0.97929	0.0180879	0.659803	0.48866
0.692884	0.981912	0.069338	0.307116	0.339286	0.979104	0.0180879	0.660714	0.486598
0.694757	0.981912	0.0690924	0.305243	0.338681	0.978979	0.0180879	0.661319	0.485223
0.696629	0.981912	0.0686957	0.303371	0.338078	0.978852	0.0180879	0.661922	0.483849
0.698502	0.981912	0.0682098	0.301498	0.337478	0.978723	0.0180879	0.662522	0.482474
0.71161	0.981912	0.0643736	0.28839	0.333333	0.977778	0.0180879	0.666667	0.472852
0.714419	0.981912	0.0639413	0.285581	0.332458	0.977564	0.0180879	0.667542	0.47079
0.718165	0.981912	0.0634924	0.281835	0.331299	0.977273	0.0180879	0.668701	0.468041
0.720037	0.981912	0.0632187	0.279963	0.330722	0.977124	0.0180879	0.669278	0.466667
0.731273	0.981912	0.059788	0.268727	0.327304	0.97619	0.0180879	0.672696	0.458419
0.735019	0.981912	0.0592241	0.264981	0.32618	0.975862	0.0180879	0.67382	0.45567
0.736891	0.981912	0.0590198	0.263109	0.325621	0.975694	0.0180879	0.674379	0.454296
0.740637	0.981912	0.0584134	0.259363	0.324509	0.975352	0.0180879	0.675491	0.451546
0.745318	0.981912	0.0557772	0.254682	0.323129	0.97491	0.0180879	0.676871	0.44811
0.747191	0.981912	0.0556951	0.252809	0.322581	0.974729	0.0180879	0.677419	0.446735
0.749064	0.981912	0.0555411	0.250936	0.322034	0.974545	0.0180879	0.677966	0.445361
0.753745	0.981912	0.055494	0.246255	0.320675	0.974074	0.0180879	0.679325	0.441924
0.755618	0.981912	0.0554912	0.244382	0.320135	0.973881	0.0180879	0.679865	0.44055
0.758427	0.981912	0.0546731	0.241573	0.319328	0.973585	0.0180879	0.680672	0.438488
0.7603	0.981912	0.0538702	0.2397	0.318792	0.973384	0.0180879	0.681208	0.437113
0.764981	0.981912	0.052439	0.235019	0.31746	0.972868	0.0180879	0.68254	0.433677
0.766854	0.981912	0.0521504	0.233146	0.316931	0.972656	0.0180879	0.683069	0.432302
0.771536	0.981912	0.049626	0.228464	0.315615	0.972112	0.0180879	0.684385	0.428866
0.772472	0.984496	0.0493989	0.227528	0.31592	0.975904	0.0155039	0.68408	0.428866
0.775281	0.984496	0.0487666	0.224719	0.315136	0.97561	0.0155039	0.684864	0.426804
0.777154	0.984496	0.0485788	0.222846	0.314616	0.97541	0.0155039	0.685384	0.42543
0.78839	0.984496	0.0461996	0.21161	0.311529	0.974138	0.0155039	0.688471	0.417182
0.791199	0.984496	0.0458541	0.208801	0.310767	0.973799	0.0155039	0.689233	0.41512
0.794944	0.984496	0.0452993	0.205056	0.309756	0.973333	0.0155039	0.690244	0.412371
0.799625	0.98708	0.0451315	0.200375	0.309061	0.977169	0.0129199	0.690939	0.409622
0.812734	0.98708	0.0392406	0.187266	0.3056	0.97561	0.0129199	0.6944	0.4
0.815543	0.98708	0.0388352	0.184457	0.304868	0.975248	0.0129199	0.695132	0.397938
0.819288	0.98708	0.0387815	0.180712	0.303898	0.974747	0.0129199	0.696102	0.395189
0.821161	0.98708	0.03796	0.178839	0.303415	0.97449	0.0129199	0.696585	0.393814
0.823034	0.98708	0.0368702	0.176966	0.302934	0.974227	0.0129199	0.697066	0.39244
0.82397	0.98708	0.0366104	0.17603	0.302694	0.974093	0.0129199	0.697306	0.391753
0.828652	0.989664	0.0365788	0.171348	0.30205	0.97861	0.0103359	0.69795	0.389003
0.830524	0.989664	0.0358288	0.169476	0.301575	0.978378	0.0103359	0.698425	0.387629
0.832397	0.989664	0.0355977	0.167603	0.301101	0.978142	0.0103359	0.698899	0.386254
0.83427	0.989664	0.0351665	0.16573	0.300628	0.977901	0.0103359	0.699372	0.38488
0.837079	0.989664	0.0348751	0.162921	0.299922	0.977528	0.0103359	0.700078	0.382818
0.838951	0.989664	0.0337552	0.161049	0.299453	0.977273	0.0103359	0.700547	0.381443
0.839888	0.992248	0.0335724	0.160112	0.299766	0.982759	0.00775194	0.700234	0.381443
0.840824	0.992248	0.0327437	0.159176	0.299532	0.982659	0.00775194	0.700468	0.380756
0.845506	0.992248	0.0324852	0.154494	0.298368	0.982143	0.00775194	0.701632	0.37732
0.847378	0.992248	0.0324526	0.152622	0.297905	0.981928	0.00775194	0.702095	0.375945
0.848315	0.992248	0.0322139	0.151685	0.297674	0.981818	0.00775194	0.702326	0.375258
0.851124	0.992248	0.0319224	0.148876	0.296984	0.981481	0.00775194	0.703016	0.373196
0.852996	0.992248	0.0313653	0.147004	0.296525	0.98125	0.00775194	0.703475	0.371821
0.854869	0.992248	0.0304141	0.145131	0.296068	0.981013	0.00775194	0.703932	0.370447
0.856742	0.992248	0.0303141	0.143258	0.295612	0.980769	0.00775194	0.704388	0.369072
0.856742	0.994832	0.0302287	0.143258	0.296154	0.987097	0.00516796	0.703846	0.369759
0.857678	0.994832	0.0291943	0.142322	0.295926	0.987013	0.00516796	0.704074	0.369072
0.866105	0.994832	0.0285788	0.133895	0.293893	0.986207	0.00516796	0.706107	0.362887
0.868914	0.994832	0.028525	0.131086	0.293222	0.985915	0.00516796	0.706778	0.360825
0.871723	0.994832	0.0274589	0.128277	0.292553	0.985612	0.00516796	0.707447	0.358763
0.872659	0.997416	0.0274052	0.127341	0.292868	0.992701	0.00258398	0.707132	0.358763
0.873596	0.997416	0.026728	0.126404	0.292646	0.992647	0.00258398	0.707354	0.358076
0.875468	0.997416	0.0264077	0.124532	0.292203	0.992537	0.00258398	0.707797	0.356701
0.879213	0.997416	0.025078	0.120787	0.291321	0.992308	0.00258398	0.708679	0.353952
0.882022	0.997416	0.0238077	0.117978	0.290663	0.992126	0.00258398	0.709337	0.35189
0.886704	0.997416	0.0226879	0.113296	0.289572	0.991803	0.00258398	0.710428	0.348454
0.89794	0.997416	0.0222287	0.10206	0.286989	0.990909	0.00258398	0.713011	0.340206
0.903558	0.997416	0.0211089	0.0964419	0.285714	0.990385	0.00258398	0.714286	0.336082
0.904494	0.997416	0.0203069	0.0955056	0.285503	0.990291	0.00258398	0.714497	0.335395
0.907303	0.997416	0.0200577	0.0926966	0.284871	0.99	0.00258398	0.715129	0.333333
0.909176	0.997416	0.0200247	0.090824	0.284451	0.989796	0.00258398	0.715549	0.331959
0.912921	0.997416	0.0198478	0.0870787	0.283615	0.989362	0.00258398	0.716385	0.32921
0.913858	0.997416	0.0197323	0.0861423	0.283407	0.989247	0.00258398	0.716593	0.328522
0.920412	0.997416	0.0189379	0.079588	0.281958	0.988372	0.00258398	0.718042	0.323711
0.924157	0.997416	0.018728	0.0758427	0.281136	0.987805	0.00258398	0.718864	0.320962
0.926966	0.997416	0.0176767	0.0730337	0.280523	0.987342	0.00258398	0.719477	0.3189
0.934457	0.997416	0.0165569	0.0655431	0.278902	0.985915	0.00258398	0.721098	0.313402
0.937266	0.997416	0.0158458	0.0627341	0.278298	0.985294	0.00258398	0.721702	0.31134
0.941011	0.997416	0.0136747	0.0589888	0.277498	0.984375	0.00258398	0.722502	0.308591
0.946629	0.997416	0.0134648	0.0533708	0.276306	0.982759	0.00258398	0.723694	0.304467
0.947566	0.997416	0.0129202	0.0524345	0.276109	0.982456	0.00258398	0.723891	0.30378
0.949438	0.997416	0.0115957	0.0505618	0.275714	0.981818	0.00258398	0.724286	0.302405
0.952247	0.997416	0.0114267	0.0477528	0.275125	0.980769	0.00258398	0.724875	0.300344
0.955993	1	0.0112938	0.0440075	0.274858	1	0	0.725142	0.298282
0.956929	1	0.0107416	0.0430712	0.274663	1	0	0.725337	0.297595
0.96161	1	0.0103069	0.0383895	0.273692	1	0	0.726308	0.294158
0.964419	1	0.0094246	0.0355805	0.273112	1	0	0.726888	0.292096
0.966292	1	0.00843776	0.0337079	0.272727	1	0	0.727273	0.290722
0.970037	1	0.00555556	0.0299625	0.271961	1	0	0.728039	0.287973
0.987828	1	0.00504376	0.0121723	0.268377	1	0	0.731623	0.274914
0.992509	1	0.0031746	0.00749064	0.26745	1	0	0.73255	0.271478
0.995318	1	0.00186916	0.00468165	0.266897	1	0	0.733103	0.269416
1	1	0	0	0.265979		0	0.734021	0.265979

## Sheet: fig4_comp
FPR	TPR	threshold	TNR	PPV	NPV	FNR	FDR	ACC
0	0	1.98519	1		0.734021	1		0.734021
0	0.00258398	0.985185	1	1	0.734525	0.997416	0	0.734708
0.00093633	0.00258398	0.983794	0.999064	0.5	0.734343	0.997416	0.5	0.734021
0.00093633	0.00775194	0.980479	0.999064	0.75	0.735355	0.992248	0.25	0.735395
0.00093633	0.0129199	0.973064	0.999064	0.833333	0.73637	0.98708	0.166667	0.73677
0.00093633	0.0155039	0.971549	0.999064	0.857143	0.736878	0.984496	0.142857	0.737457
0.00093633	0.0206718	0.967003	0.999064	0.888889	0.737898	0.979328	0.111111	0.738832
0.00093633	0.0284238	0.957143	0.999064	0.916667	0.739432	0.971576	0.0833333	0.740893
0.00093633	0.0361757	0.954882	0.999064	0.933333	0.740972	0.963824	0.0666667	0.742955
0.00093633	0.0516796	0.942328	0.999064	0.952381	0.744073	0.94832	0.047619	0.747079
0.00187266	0.0516796	0.941246	0.998127	0.909091	0.743894	0.94832	0.0909091	0.746392
0.00187266	0.0542636	0.930856	0.998127	0.913043	0.744413	0.945736	0.0869565	0.747079
0.00280899	0.0568475	0.92702	0.997191	0.88	0.744755	0.943152	0.12	0.747079
0.00280899	0.0775194	0.899048	0.997191	0.909091	0.748945	0.922481	0.0909091	0.752577
0.00374532	0.0775194	0.896845	0.996255	0.882353	0.748768	0.922481	0.117647	0.75189
0.00374532	0.108527	0.868534	0.996255	0.913043	0.755145	0.891473	0.0869565	0.760137
0.00468165	0.108527	0.86163	0.995318	0.893617	0.754972	0.891473	0.106383	0.75945
0.00468165	0.118863	0.840127	0.995318	0.901961	0.757123	0.881137	0.0980392	0.762199
0.00468165	0.124031	0.838577	0.995318	0.90566	0.758203	0.875969	0.0943396	0.763574
0.00468165	0.134367	0.834756	0.995318	0.912281	0.760372	0.865633	0.0877193	0.766323
0.00561798	0.134367	0.831678	0.994382	0.896552	0.7602	0.865633	0.103448	0.765636
0.00561798	0.142119	0.827851	0.994382	0.901639	0.761836	0.857881	0.0983607	0.767698
0.00655431	0.142119	0.827619	0.993446	0.887097	0.761665	0.857881	0.112903	0.76701
0.00655431	0.144703	0.827444	0.993446	0.888889	0.762213	0.855297	0.111111	0.767698
0.00749064	0.149871	0.823794	0.992509	0.878788	0.763139	0.850129	0.121212	0.768385
0.00749064	0.167959	0.80973	0.992509	0.890411	0.767004	0.832041	0.109589	0.773196
0.00842697	0.167959	0.809547	0.991573	0.878378	0.766836	0.832041	0.121622	0.772509
0.00842697	0.175711	0.80634	0.991573	0.883117	0.768505	0.824289	0.116883	0.77457
0.0093633	0.175711	0.80473	0.990637	0.871795	0.768337	0.824289	0.128205	0.773883
0.0093633	0.178295	0.80406	0.990637	0.873418	0.768895	0.821705	0.126582	0.77457
0.0093633	0.183463	0.801864	0.990637	0.876543	0.770015	0.816537	0.123457	0.775945
0.0093633	0.193798	0.799772	0.990637	0.882353	0.772263	0.806202	0.117647	0.778694
0.011236	0.193798	0.794606	0.988764	0.862069	0.77193	0.806202	0.137931	0.77732
0.011236	0.198966	0.783645	0.988764	0.865169	0.77306	0.801034	0.134831	0.778694
0.0121723	0.198966	0.782768	0.987828	0.855556	0.772894	0.801034	0.144444	0.778007
0.0121723	0.20155	0.779803	0.987828	0.857143	0.77346	0.79845	0.142857	0.778694
0.0131086	0.20155	0.779661	0.986891	0.847826	0.773294	0.79845	0.152174	0.778007
0.0131086	0.209302	0.777463	0.986891	0.852632	0.775	0.790698	0.147368	0.780069
0.0140449	0.209302	0.775941	0.985955	0.84375	0.774834	0.790698	0.15625	0.779381
0.0140449	0.211886	0.772469	0.985955	0.845361	0.775405	0.788114	0.154639	0.780069
0.0149813	0.211886	0.77158	0.985019	0.836735	0.775239	0.788114	0.163265	0.779381
0.0149813	0.21447	0.769536	0.985019	0.838384	0.775811	0.78553	0.161616	0.780069
0.0159176	0.21447	0.767688	0.984082	0.83	0.775646	0.78553	0.17	0.779381
0.0159176	0.219638	0.765282	0.984082	0.833333	0.776792	0.780362	0.166667	0.780756
0.0187266	0.219638	0.761142	0.981273	0.809524	0.776296	0.780362	0.190476	0.778694
0.0187266	0.222222	0.759573	0.981273	0.811321	0.776872	0.777778	0.188679	0.779381
0.0196629	0.222222	0.756791	0.980337	0.803738	0.776706	0.777778	0.196262	0.778694
0.0196629	0.22739	0.755366	0.980337	0.807339	0.77786	0.77261	0.192661	0.780069
0.0205993	0.229974	0.75526	0.979401	0.801802	0.778274	0.770026	0.198198	0.780069
0.0205993	0.232558	0.754437	0.979401	0.803571	0.778853	0.767442	0.196429	0.780756
0.0215356	0.232558	0.753738	0.978464	0.79646	0.778689	0.767442	0.20354	0.780069
0.0215356	0.242894	0.74269	0.978464	0.803419	0.781016	0.757106	0.196581	0.782818
0.0224719	0.242894	0.73993	0.977528	0.79661	0.780853	0.757106	0.20339	0.782131
0.0224719	0.248062	0.739127	0.977528	0.8	0.782022	0.751938	0.2	0.783505
0.0252809	0.248062	0.738836	0.974719	0.780488	0.781532	0.751938	0.219512	0.781443
0.0252809	0.250646	0.737137	0.974719	0.782258	0.782119	0.749354	0.217742	0.782131
0.0262172	0.250646	0.734806	0.973783	0.776	0.781955	0.749354	0.224	0.781443
0.0262172	0.255814	0.73459	0.973783	0.779528	0.783133	0.744186	0.220472	0.782818
0.0271536	0.255814	0.7328	0.972846	0.773438	0.782969	0.744186	0.226562	0.782131
0.0271536	0.260982	0.729348	0.972846	0.776923	0.784151	0.739018	0.223077	0.783505
0.0280899	0.263566	0.725984	0.97191	0.772727	0.78458	0.736434	0.227273	0.783505
0.0290262	0.263566	0.725833	0.970974	0.766917	0.784418	0.736434	0.233083	0.782818
0.0290262	0.268734	0.723606	0.970974	0.77037	0.785606	0.731266	0.22963	0.784192
0.0299625	0.268734	0.722393	0.970037	0.764706	0.785444	0.731266	0.235294	0.783505
0.0299625	0.271318	0.715863	0.970037	0.766423	0.786039	0.728682	0.233577	0.784192
0.0308989	0.271318	0.715843	0.969101	0.76087	0.785877	0.728682	0.23913	0.783505
0.0308989	0.273902	0.709768	0.969101	0.76259	0.786474	0.726098	0.23741	0.784192
0.0346442	0.273902	0.70608	0.965356	0.741259	0.785823	0.726098	0.258741	0.781443
0.0346442	0.27907	0.702082	0.965356	0.744828	0.787023	0.72093	0.255172	0.782818
0.0355805	0.27907	0.70206	0.964419	0.739726	0.78686	0.72093	0.260274	0.782131
0.0355805	0.281654	0.699352	0.964419	0.741497	0.787462	0.718346	0.258503	0.782818
0.0365169	0.281654	0.698675	0.963483	0.736486	0.787299	0.718346	0.263514	0.782131
0.0365169	0.29199	0.69403	0.963483	0.743421	0.789716	0.70801	0.256579	0.78488
0.0393258	0.29199	0.688788	0.960674	0.729032	0.789231	0.70801	0.270968	0.782818
0.0411985	0.29199	0.688451	0.958801	0.719745	0.788906	0.70801	0.280255	0.781443
0.0411985	0.294574	0.68651	0.958801	0.721519	0.789514	0.705426	0.278481	0.782131
0.0458801	0.294574	0.679387	0.95412	0.699387	0.7887	0.705426	0.300613	0.778694
0.0458801	0.30491	0.677979	0.95412	0.706587	0.791149	0.69509	0.293413	0.781443
0.0468165	0.307494	0.674938	0.953184	0.704142	0.791602	0.692506	0.295858	0.781443
0.0477528	0.307494	0.673593	0.952247	0.7	0.79144	0.692506	0.3	0.780756
0.0477528	0.312661	0.673229	0.952247	0.703488	0.792673	0.687339	0.296512	0.782131
0.0477528	0.315245	0.67207	0.952247	0.705202	0.793292	0.684755	0.294798	0.782818
0.0496255	0.315245	0.670032	0.950375	0.697143	0.792969	0.684755	0.302857	0.781443
0.0496255	0.325581	0.662757	0.950375	0.703911	0.795455	0.674419	0.296089	0.784192
0.0514981	0.325581	0.661091	0.948502	0.696133	0.795133	0.674419	0.303867	0.782818
0.0514981	0.333333	0.657711	0.948502	0.701087	0.79701	0.666667	0.298913	0.78488
0.0543071	0.333333	0.652566	0.945693	0.68984	0.79653	0.666667	0.31016	0.782818
0.0543071	0.335917	0.652047	0.945693	0.691489	0.797159	0.664083	0.308511	0.783505
0.0552434	0.335917	0.649438	0.944757	0.687831	0.796998	0.664083	0.312169	0.782818
0.0552434	0.338501	0.648574	0.944757	0.689474	0.797628	0.661499	0.310526	0.783505
0.0561798	0.338501	0.646376	0.94382	0.685864	0.797468	0.661499	0.314136	0.782818
0.0561798	0.341085	0.646371	0.94382	0.6875	0.7981	0.658915	0.3125	0.783505
0.0571161	0.341085	0.644949	0.942884	0.683938	0.79794	0.658915	0.316062	0.782818
0.0571161	0.346253	0.640488	0.942884	0.687179	0.799206	0.653747	0.312821	0.784192
0.0580524	0.346253	0.637243	0.941948	0.683673	0.799047	0.653747	0.316327	0.783505
0.0580524	0.364341	0.629238	0.941948	0.694581	0.803514	0.635659	0.305419	0.788316
0.0599251	0.364341	0.626807	0.940075	0.687805	0.8032	0.635659	0.312195	0.786942
0.0599251	0.366925	0.624496	0.940075	0.68932	0.803843	0.633075	0.31068	0.787629
0.0608614	0.366925	0.61695	0.939139	0.68599	0.803686	0.633075	0.31401	0.786942
0.0608614	0.374677	0.61408	0.939139	0.690476	0.805622	0.625323	0.309524	0.789003
0.0646067	0.374677	0.604167	0.935393	0.67757	0.804996	0.625323	0.32243	0.786254
0.0646067	0.379845	0.601899	0.935393	0.680556	0.806295	0.620155	0.319444	0.787629
0.0664794	0.379845	0.600673	0.933521	0.674312	0.805982	0.620155	0.325688	0.786254
0.0664794	0.382429	0.597785	0.933521	0.675799	0.806634	0.617571	0.324201	0.786942
0.0674157	0.382429	0.597387	0.932584	0.672727	0.806478	0.617571	0.327273	0.786254
0.0674157	0.390181	0.592869	0.932584	0.67713	0.808442	0.609819	0.32287	0.788316
0.0683521	0.390181	0.592115	0.931648	0.674107	0.808286	0.609819	0.325893	0.787629
0.0683521	0.392765	0.591832	0.931648	0.675556	0.808943	0.607235	0.324444	0.788316
0.071161	0.392765	0.585106	0.928839	0.666667	0.808476	0.607235	0.333333	0.786254
0.071161	0.405685	0.580391	0.928839	0.67382	0.811784	0.594315	0.32618	0.789691
0.0720974	0.405685	0.579509	0.927903	0.67094	0.81163	0.594315	0.32906	0.789003
0.0720974	0.413437	0.572177	0.927903	0.675105	0.813629	0.586563	0.324895	0.791065
0.07397	0.413437	0.571253	0.92603	0.669456	0.813322	0.586563	0.330544	0.789691
0.07397	0.416021	0.570327	0.92603	0.670833	0.813992	0.583979	0.329167	0.790378
0.0749064	0.416021	0.570139	0.925094	0.66805	0.813839	0.583979	0.33195	0.789691
0.0749064	0.421189	0.568131	0.925094	0.670782	0.815182	0.578811	0.329218	0.791065
0.0777154	0.421189	0.563964	0.922285	0.662602	0.814723	0.578811	0.337398	0.789003
0.0777154	0.423773	0.560485	0.922285	0.663968	0.815397	0.576227	0.336032	0.789691
0.079588	0.423773	0.55937	0.920412	0.658635	0.815091	0.576227	0.341365	0.788316
0.079588	0.426357	0.555441	0.920412	0.66	0.815768	0.573643	0.34	0.789003
0.0805243	0.426357	0.555028	0.919476	0.657371	0.815615	0.573643	0.342629	0.788316
0.0805243	0.431525	0.549959	0.919476	0.660079	0.816972	0.568475	0.339921	0.789691
0.082397	0.431525	0.545719	0.917603	0.654902	0.816667	0.568475	0.345098	0.788316
0.082397	0.436693	0.542745	0.917603	0.657588	0.81803	0.563307	0.342412	0.789691
0.0842697	0.436693	0.542153	0.91573	0.65251	0.817726	0.563307	0.34749	0.788316
0.0842697	0.44186	0.540827	0.91573	0.655172	0.819095	0.55814	0.344828	0.789691
0.0870787	0.44186	0.537927	0.912921	0.647727	0.81864	0.55814	0.352273	0.787629
0.0870787	0.444444	0.537703	0.912921	0.649057	0.819328	0.555556	0.350943	0.788316
0.088015	0.447028	0.537675	0.911985	0.64794	0.819865	0.552972	0.35206	0.788316
0.088015	0.452196	0.535165	0.911985	0.650558	0.821248	0.547804	0.349442	0.789691
0.0898876	0.452196	0.534439	0.910112	0.645756	0.820946	0.547804	0.354244	0.788316
0.090824	0.452196	0.532902	0.909176	0.643382	0.820795	0.547804	0.356618	0.787629
0.090824	0.45478	0.532634	0.909176	0.644689	0.821489	0.54522	0.355311	0.788316
0.090824	0.459948	0.532143	0.909176	0.647273	0.822881	0.540052	0.352727	0.789691
0.090824	0.462532	0.531863	0.909176	0.648551	0.823579	0.537468	0.351449	0.790378
0.0917603	0.462532	0.52937	0.90824	0.646209	0.82343	0.537468	0.353791	0.789691
0.0917603	0.465116	0.528887	0.90824	0.647482	0.824129	0.534884	0.352518	0.790378
0.093633	0.465116	0.526339	0.906367	0.642857	0.82383	0.534884	0.357143	0.789003
0.093633	0.4677	0.525391	0.906367	0.644128	0.824532	0.5323	0.355872	0.789691
0.0945693	0.4677	0.525118	0.905431	0.641844	0.824382	0.5323	0.358156	0.789003
0.0945693	0.470284	0.522632	0.905431	0.64311	0.825085	0.529716	0.35689	0.789691
0.0945693	0.475452	0.521096	0.905431	0.645614	0.826496	0.524548	0.354386	0.791065
0.0955056	0.475452	0.520489	0.904494	0.643357	0.826347	0.524548	0.356643	0.790378
0.0955056	0.478036	0.519951	0.904494	0.644599	0.827055	0.521964	0.355401	0.791065
0.0992509	0.478036	0.517534	0.900749	0.635739	0.82646	0.521964	0.364261	0.788316
0.0992509	0.483204	0.511195	0.900749	0.638225	0.827883	0.516796	0.361775	0.789691
0.10206	0.483204	0.50692	0.89794	0.631757	0.827437	0.516796	0.368243	0.787629
0.10206	0.488372	0.499143	0.89794	0.634228	0.828868	0.511628	0.365772	0.789003
0.102996	0.488372	0.497833	0.897004	0.632107	0.82872	0.511628	0.367893	0.788316
0.102996	0.490956	0.497423	0.897004	0.633333	0.829437	0.509044	0.366667	0.789003
0.105805	0.490956	0.494629	0.894195	0.627063	0.828993	0.509044	0.372937	0.786942
0.105805	0.496124	0.49089	0.894195	0.629508	0.830435	0.503876	0.370492	0.788316
0.109551	0.496124	0.489339	0.890449	0.621359	0.829843	0.503876	0.378641	0.785567
0.109551	0.498708	0.486875	0.890449	0.622581	0.830568	0.501292	0.377419	0.786254
0.113296	0.498708	0.48233	0.886704	0.61465	0.829974	0.501292	0.38535	0.783505
0.113296	0.509044	0.477043	0.886704	0.619497	0.832894	0.490956	0.380503	0.786254
0.115169	0.509044	0.476277	0.884831	0.615625	0.832599	0.490956	0.384375	0.78488
0.115169	0.511628	0.476266	0.884831	0.616822	0.833333	0.488372	0.383178	0.785567
0.118914	0.511628	0.473216	0.881086	0.609231	0.832743	0.488372	0.390769	0.782818
0.118914	0.514212	0.472845	0.881086	0.610429	0.833481	0.485788	0.389571	0.783505
0.11985	0.514212	0.472331	0.88015	0.608563	0.833333	0.485788	0.391437	0.782818
0.11985	0.516796	0.472169	0.88015	0.609756	0.834073	0.483204	0.390244	0.783505
0.120787	0.516796	0.471556	0.879213	0.607903	0.833925	0.483204	0.392097	0.782818
0.120787	0.534884	0.465927	0.879213	0.616071	0.839142	0.465116	0.383929	0.787629
0.122659	0.534884	0.464697	0.877341	0.612426	0.838854	0.465116	0.387574	0.786254
0.122659	0.537468	0.463143	0.877341	0.613569	0.839606	0.462532	0.386431	0.786942
0.126404	0.537468	0.460581	0.873596	0.606414	0.839029	0.462532	0.393586	0.784192
0.126404	0.540052	0.459168	0.873596	0.607558	0.839784	0.459948	0.392442	0.78488
0.127341	0.540052	0.458495	0.872659	0.605797	0.83964	0.459948	0.394203	0.784192
0.127341	0.542636	0.45788	0.872659	0.606936	0.840397	0.457364	0.393064	0.78488
0.128277	0.542636	0.457641	0.871723	0.605187	0.840253	0.457364	0.394813	0.784192
0.128277	0.54522	0.45715	0.871723	0.606322	0.841012	0.45478	0.393678	0.78488
0.129213	0.54522	0.457143	0.870787	0.604585	0.840868	0.45478	0.395415	0.784192
0.129213	0.547804	0.45712	0.870787	0.605714	0.841629	0.452196	0.394286	0.78488
0.132022	0.547804	0.454254	0.867978	0.600567	0.841198	0.452196	0.399433	0.782818
0.132022	0.555556	0.452912	0.867978	0.603933	0.843494	0.444444	0.396067	0.78488
0.133895	0.555556	0.446958	0.866105	0.600559	0.843209	0.444444	0.399441	0.783505
0.133895	0.55814	0.445966	0.866105	0.601671	0.843978	0.44186	0.398329	0.784192
0.134831	0.55814	0.445356	0.865169	0.6	0.843836	0.44186	0.4	0.783505
0.134831	0.560724	0.444912	0.865169	0.601108	0.844607	0.439276	0.398892	0.784192
0.135768	0.560724	0.444831	0.864232	0.599448	0.844465	0.439276	0.400552	0.783505
0.135768	0.565891	0.443453	0.864232	0.601648	0.846013	0.434109	0.398352	0.78488
0.13764	0.565891	0.438044	0.86236	0.598361	0.84573	0.434109	0.401639	0.783505
0.138577	0.568475	0.437871	0.861423	0.597826	0.846366	0.431525	0.402174	0.783505
0.139513	0.568475	0.437829	0.860487	0.596206	0.846225	0.431525	0.403794	0.782818
0.139513	0.571059	0.437289	0.860487	0.597297	0.847005	0.428941	0.402703	0.783505
0.140449	0.571059	0.436895	0.859551	0.595687	0.846863	0.428941	0.404313	0.782818
0.140449	0.573643	0.436325	0.859551	0.596774	0.847645	0.426357	0.403226	0.783505
0.141386	0.573643	0.435916	0.858614	0.595174	0.847505	0.426357	0.404826	0.782818
0.141386	0.581395	0.434249	0.858614	0.598404	0.849861	0.418605	0.401596	0.78488
0.143258	0.581395	0.432024	0.856742	0.595238	0.849582	0.418605	0.404762	0.783505
0.143258	0.586563	0.431106	0.856742	0.597368	0.851163	0.413437	0.402632	0.78488
0.145131	0.586563	0.429125	0.854869	0.594241	0.850885	0.413437	0.405759	0.783505
0.145131	0.589147	0.429115	0.854869	0.5953	0.851679	0.410853	0.4047	0.784192
0.146067	0.589147	0.427719	0.853933	0.59375	0.851541	0.410853	0.40625	0.783505
0.146067	0.594315	0.425795	0.853933	0.595855	0.853134	0.405685	0.404145	0.78488
0.147004	0.594315	0.425622	0.852996	0.594315	0.852996	0.405685	0.405685	0.784192
0.147004	0.596899	0.425517	0.852996	0.595361	0.853796	0.403101	0.404639	0.78488
0.148876	0.596899	0.423829	0.851124	0.592308	0.853521	0.403101	0.407692	0.783505
0.148876	0.602067	0.422989	0.851124	0.594388	0.855127	0.397933	0.405612	0.78488
0.150749	0.602067	0.422141	0.849251	0.591371	0.854854	0.397933	0.408629	0.783505
0.150749	0.604651	0.421748	0.849251	0.592405	0.85566	0.395349	0.407595	0.784192
0.151685	0.604651	0.420104	0.848315	0.590909	0.855524	0.395349	0.409091	0.783505
0.151685	0.612403	0.414283	0.848315	0.593985	0.857955	0.387597	0.406015	0.785567
0.153558	0.612403	0.411747	0.846442	0.591022	0.857685	0.387597	0.408978	0.784192
0.153558	0.614987	0.409753	0.846442	0.59204	0.8585	0.385013	0.40796	0.78488
0.156367	0.614987	0.409044	0.843633	0.587654	0.858095	0.385013	0.412346	0.782818
0.156367	0.620155	0.406891	0.843633	0.589681	0.859733	0.379845	0.410319	0.784192
0.161049	0.620155	0.403371	0.838951	0.582524	0.85906	0.379845	0.417476	0.780756
0.161049	0.622739	0.402281	0.838951	0.583535	0.859885	0.377261	0.416465	0.781443
0.163858	0.622739	0.400797	0.836142	0.579327	0.85948	0.377261	0.420673	0.779381
0.164794	0.625323	0.399115	0.835206	0.578947	0.860174	0.374677	0.421053	0.779381
0.168539	0.625323	0.397317	0.831461	0.57346	0.859632	0.374677	0.42654	0.776632
0.168539	0.627907	0.397287	0.831461	0.574468	0.860465	0.372093	0.425532	0.77732
0.172285	0.627907	0.395396	0.827715	0.569087	0.859922	0.372093	0.430913	0.77457
0.172285	0.640827	0.39253	0.827715	0.574074	0.864125	0.359173	0.425926	0.778007
0.178839	0.640827	0.385593	0.821161	0.56492	0.863189	0.359173	0.43508	0.773196
0.178839	0.643411	0.385565	0.821161	0.565909	0.864039	0.356589	0.434091	0.773883
0.182584	0.643411	0.379411	0.817416	0.560811	0.863501	0.356589	0.439189	0.771134
0.182584	0.645995	0.378729	0.817416	0.561798	0.864356	0.354005	0.438202	0.771821
0.184457	0.645995	0.377986	0.815543	0.559284	0.864087	0.354005	0.440716	0.770447
0.184457	0.648579	0.377973	0.815543	0.560268	0.864945	0.351421	0.439732	0.771134
0.188202	0.648579	0.374382	0.811798	0.55531	0.864407	0.351421	0.44469	0.768385
0.188202	0.651163	0.373454	0.811798	0.556291	0.865269	0.348837	0.443709	0.769072
0.189139	0.651163	0.370773	0.810861	0.555066	0.865135	0.348837	0.444934	0.768385
0.189139	0.653747	0.370089	0.810861	0.556044	0.866	0.346253	0.443956	0.769072
0.194757	0.653747	0.363637	0.805243	0.548807	0.865191	0.346253	0.451193	0.764948
0.194757	0.656331	0.363095	0.805243	0.549784	0.866062	0.343669	0.450216	0.765636
0.199438	0.656331	0.360092	0.800562	0.543897	0.865385	0.343669	0.456103	0.762199
0.199438	0.658915	0.360069	0.800562	0.544872	0.866261	0.341085	0.455128	0.762887
0.200375	0.658915	0.358193	0.799625	0.54371	0.866126	0.341085	0.45629	0.762199
0.200375	0.664083	0.356589	0.799625	0.545648	0.867886	0.335917	0.454352	0.763574
0.202247	0.664083	0.354883	0.797753	0.54334	0.867617	0.335917	0.45666	0.762199
0.202247	0.666667	0.353836	0.797753	0.544304	0.868502	0.333333	0.455696	0.762887
0.220974	0.666667	0.334849	0.779026	0.522267	0.865765	0.333333	0.477733	0.749141
0.220974	0.669251	0.334047	0.779026	0.523232	0.866667	0.330749	0.476768	0.749828
0.22191	0.669251	0.333625	0.77809	0.522177	0.866528	0.330749	0.477823	0.749141
0.22191	0.677003	0.332259	0.77809	0.52505	0.869247	0.322997	0.47495	0.751203
0.225655	0.677003	0.328024	0.774345	0.520875	0.868697	0.322997	0.479125	0.748454
0.225655	0.679587	0.326469	0.774345	0.521825	0.869611	0.320413	0.478175	0.749141
0.230337	0.679587	0.323851	0.769663	0.516699	0.868922	0.320413	0.483301	0.745704
0.230337	0.682171	0.323825	0.769663	0.517647	0.869841	0.317829	0.482353	0.746392
0.23221	0.682171	0.32182	0.76779	0.515625	0.869565	0.317829	0.484375	0.745017
0.23221	0.684755	0.321282	0.76779	0.516569	0.870488	0.315245	0.483431	0.745704
0.233146	0.684755	0.32121	0.766854	0.515564	0.870351	0.315245	0.484436	0.745017
0.233146	0.689922	0.32031	0.766854	0.517442	0.872204	0.310078	0.482558	0.746392
0.237828	0.689922	0.316603	0.762172	0.512476	0.87152	0.310078	0.487524	0.742955
0.237828	0.692506	0.315862	0.762172	0.51341	0.872454	0.307494	0.48659	0.743643
0.242509	0.692506	0.313562	0.757491	0.508539	0.871767	0.307494	0.491461	0.740206
0.242509	0.69509	0.311714	0.757491	0.50947	0.872708	0.30491	0.49053	0.740893
0.246255	0.69509	0.308374	0.753745	0.505639	0.872156	0.30491	0.494361	0.738144
0.246255	0.697674	0.308145	0.753745	0.506567	0.873102	0.302326	0.493433	0.738832
0.248127	0.697674	0.305242	0.751873	0.504673	0.872826	0.302326	0.495327	0.737457
0.248127	0.700258	0.304591	0.751873	0.505597	0.873776	0.299742	0.494403	0.738144
0.249064	0.700258	0.304324	0.750936	0.504655	0.873638	0.299742	0.495345	0.737457
0.249064	0.702842	0.30363	0.750936	0.505576	0.874591	0.297158	0.494424	0.738144
0.252809	0.702842	0.300774	0.747191	0.501845	0.874042	0.297158	0.498155	0.735395
0.252809	0.705426	0.30009	0.747191	0.502762	0.875	0.294574	0.497238	0.736082
0.255618	0.705426	0.297096	0.744382	0.5	0.874587	0.294574	0.5	0.734021
0.255618	0.713178	0.294371	0.744382	0.502732	0.877483	0.286822	0.497268	0.736082
0.257491	0.713178	0.29392	0.742509	0.500907	0.877212	0.286822	0.499093	0.734708
0.257491	0.72093	0.291054	0.742509	0.50361	0.880133	0.27907	0.49639	0.73677
0.258427	0.72093	0.290732	0.741573	0.502703	0.88	0.27907	0.497297	0.736082
0.258427	0.723514	0.290725	0.741573	0.503597	0.880979	0.276486	0.496403	0.73677
0.261236	0.723514	0.289364	0.738764	0.500894	0.88058	0.276486	0.499106	0.734708
0.261236	0.726098	0.289199	0.738764	0.501786	0.881564	0.273902	0.498214	0.735395
0.262172	0.728682	0.289065	0.737828	0.501779	0.882419	0.271318	0.498221	0.735395
0.263109	0.728682	0.288723	0.736891	0.500888	0.882287	0.271318	0.499112	0.734708
0.263109	0.731266	0.288538	0.736891	0.501773	0.883277	0.268734	0.498227	0.735395
0.269663	0.731266	0.284793	0.730337	0.495622	0.882353	0.268734	0.504378	0.730584
0.269663	0.73385	0.283292	0.730337	0.496503	0.883352	0.26615	0.503497	0.731271
0.273408	0.73385	0.280796	0.726592	0.493056	0.882821	0.26615	0.506944	0.728522
0.273408	0.736434	0.278728	0.726592	0.493934	0.883827	0.263566	0.506066	0.72921
0.279026	0.736434	0.273751	0.720974	0.488851	0.883028	0.263566	0.511149	0.725086
0.279026	0.741602	0.273091	0.720974	0.490598	0.885057	0.258398	0.509402	0.72646
0.281835	0.741602	0.271163	0.718165	0.488095	0.88466	0.258398	0.511905	0.724399
0.282772	0.744186	0.270774	0.717228	0.488136	0.885549	0.255814	0.511864	0.724399
0.287453	0.744186	0.269032	0.712547	0.484034	0.884884	0.255814	0.515966	0.720962
0.287453	0.749354	0.26837	0.712547	0.485762	0.886946	0.250646	0.514238	0.722337
0.289326	0.749354	0.267537	0.710674	0.48414	0.886682	0.250646	0.51586	0.720962
0.289326	0.751938	0.267511	0.710674	0.485	0.887719	0.248062	0.515	0.721649
0.29588	0.751938	0.26296	0.70412	0.479407	0.886792	0.248062	0.520593	0.716838
0.29588	0.757106	0.262725	0.70412	0.481117	0.888889	0.242894	0.518883	0.718213
0.303371	0.757106	0.258725	0.696629	0.474878	0.887828	0.242894	0.525122	0.712715
0.303371	0.75969	0.258366	0.696629	0.475728	0.888889	0.24031	0.524272	0.713402
0.30618	0.75969	0.25681	0.69382	0.47343	0.888489	0.24031	0.52657	0.71134
0.30618	0.764858	0.256764	0.69382	0.47512	0.890625	0.235142	0.52488	0.712715
0.309925	0.764858	0.25377	0.690075	0.472089	0.890097	0.235142	0.527911	0.709966
0.309925	0.767442	0.253614	0.690075	0.47293	0.891173	0.232558	0.52707	0.710653
0.318352	0.767442	0.24973	0.681648	0.466248	0.889976	0.232558	0.533752	0.704467
0.321161	0.767442	0.249725	0.678839	0.464062	0.889571	0.232558	0.535937	0.702405
0.32397	0.767442	0.248612	0.67603	0.461897	0.889163	0.232558	0.538103	0.700344
0.325843	0.770026	0.248553	0.674157	0.4613	0.889988	0.229974	0.5387	0.699656
0.328652	0.77261	0.248075	0.671348	0.46	0.890683	0.22739	0.54	0.698282
0.332397	0.77261	0.245586	0.667603	0.457187	0.890137	0.22739	0.542813	0.695533
0.332397	0.775194	0.244759	0.667603	0.458015	0.89125	0.224806	0.541985	0.69622
0.333333	0.775194	0.244574	0.666667	0.457317	0.891114	0.224806	0.542683	0.695533
0.333333	0.782946	0.244271	0.666667	0.459788	0.894472	0.217054	0.540212	0.697595
0.335206	0.782946	0.2436	0.664794	0.458396	0.894207	0.217054	0.541604	0.69622
0.335206	0.788114	0.242675	0.664794	0.46003	0.896465	0.211886	0.53997	0.697595
0.336142	0.788114	0.242621	0.663858	0.459337	0.896334	0.211886	0.540663	0.696907
0.338951	0.788114	0.241922	0.661049	0.457271	0.895939	0.211886	0.542729	0.694845
0.344569	0.788114	0.239833	0.655431	0.453195	0.895141	0.211886	0.546805	0.690722
0.345506	0.790698	0.239725	0.654494	0.453333	0.896154	0.209302	0.546667	0.690722
0.350187	0.790698	0.237165	0.649813	0.45	0.895484	0.209302	0.55	0.687285
0.351124	0.793282	0.236945	0.648876	0.450147	0.896507	0.206718	0.549853	0.687285
0.35206	0.793282	0.236512	0.64794	0.449488	0.896373	0.206718	0.550512	0.686598
0.354869	0.795866	0.236467	0.645131	0.448326	0.897135	0.204134	0.551674	0.685223
0.355805	0.795866	0.235142	0.644195	0.447674	0.897001	0.204134	0.552326	0.684536
0.357678	0.795866	0.234385	0.642322	0.446377	0.896732	0.204134	0.553623	0.683162
0.360487	0.795866	0.233907	0.639513	0.444444	0.896325	0.204134	0.555556	0.6811
0.360487	0.801034	0.233508	0.639513	0.446043	0.898684	0.198966	0.553957	0.682474
0.365169	0.801034	0.231334	0.634831	0.442857	0.898013	0.198966	0.557143	0.679038
0.365169	0.803618	0.230998	0.634831	0.443652	0.899204	0.196382	0.556348	0.679725
0.367041	0.803618	0.230791	0.632959	0.44239	0.898936	0.196382	0.55761	0.678351
0.367041	0.808786	0.230378	0.632959	0.443972	0.901333	0.191214	0.556028	0.679725
0.367978	0.808786	0.230061	0.632022	0.443343	0.901202	0.191214	0.556657	0.679038
0.367978	0.81137	0.229741	0.632022	0.44413	0.902406	0.18863	0.55587	0.679725
0.370787	0.81137	0.228231	0.629213	0.442254	0.902013	0.18863	0.557746	0.677663
0.370787	0.813953	0.227946	0.629213	0.443038	0.903226	0.186047	0.556962	0.678351
0.371723	0.813953	0.227879	0.628277	0.442416	0.903096	0.186047	0.557584	0.677663
0.371723	0.816537	0.227875	0.628277	0.443198	0.904313	0.183463	0.556802	0.678351
0.372659	0.816537	0.227753	0.627341	0.442577	0.904184	0.183463	0.557423	0.677663
0.372659	0.819121	0.227738	0.627341	0.443357	0.905405	0.180879	0.556643	0.678351
0.379213	0.819121	0.224385	0.620787	0.439058	0.904502	0.180879	0.560942	0.67354
0.379213	0.821705	0.224227	0.620787	0.439834	0.905738	0.178295	0.560166	0.674227
0.38015	0.821705	0.224053	0.61985	0.439227	0.905609	0.178295	0.560773	0.67354
0.38015	0.824289	0.223488	0.61985	0.44	0.906849	0.175711	0.56	0.674227
0.382022	0.824289	0.222776	0.617978	0.43879	0.906593	0.175711	0.56121	0.672852
0.382022	0.826873	0.222776	0.617978	0.43956	0.90784	0.173127	0.56044	0.67354
0.383895	0.826873	0.2219	0.616105	0.438356	0.907586	0.173127	0.561644	0.672165
0.385768	0.826873	0.221202	0.614232	0.437158	0.907331	0.173127	0.562842	0.67079
0.38764	0.826873	0.220781	0.61236	0.435967	0.907074	0.173127	0.564033	0.669416
0.38764	0.829457	0.220683	0.61236	0.436735	0.908333	0.170543	0.563265	0.670103
0.388577	0.829457	0.220302	0.611423	0.436141	0.908206	0.170543	0.563859	0.669416
0.390449	0.829457	0.219273	0.609551	0.434959	0.90795	0.170543	0.565041	0.668041
0.395131	0.829457	0.21764	0.604869	0.432032	0.907303	0.170543	0.567968	0.664605
0.395131	0.832041	0.217154	0.604869	0.432796	0.908579	0.167959	0.567204	0.665292
0.39794	0.832041	0.214959	0.60206	0.431058	0.908192	0.167959	0.568942	0.66323
0.39794	0.834625	0.214814	0.60206	0.431818	0.909477	0.165375	0.568182	0.663918
0.398876	0.834625	0.214706	0.601124	0.431242	0.909348	0.165375	0.568758	0.66323
0.400749	0.834625	0.214612	0.599251	0.430093	0.909091	0.165375	0.569907	0.661856
0.401685	0.834625	0.214321	0.598315	0.429521	0.908962	0.165375	0.570479	0.661168
0.401685	0.839793	0.212976	0.598315	0.431034	0.911555	0.160207	0.568966	0.662543
0.403558	0.839793	0.212539	0.596442	0.429894	0.911302	0.160207	0.570106	0.661168
0.403558	0.842377	0.212415	0.596442	0.430647	0.912607	0.157623	0.569353	0.661856
0.406367	0.842377	0.211672	0.593633	0.428947	0.91223	0.157623	0.571053	0.659794
0.407303	0.844961	0.211661	0.592697	0.429134	0.91342	0.155039	0.570866	0.659794
0.409176	0.844961	0.211259	0.590824	0.42801	0.913169	0.155039	0.57199	0.658419
0.409176	0.850129	0.21086	0.590824	0.429504	0.91582	0.149871	0.570496	0.659794
0.422285	0.850129	0.20577	0.577715	0.421795	0.914074	0.149871	0.578205	0.650172
0.422285	0.852713	0.204898	0.577715	0.422535	0.91543	0.147287	0.577465	0.650859
0.425094	0.852713	0.203857	0.574906	0.420918	0.915052	0.147287	0.579082	0.648797
0.425094	0.855297	0.203843	0.574906	0.421656	0.916418	0.144703	0.578344	0.649485
0.42603	0.855297	0.203601	0.57397	0.42112	0.916293	0.144703	0.57888	0.648797
0.42603	0.857881	0.203194	0.57397	0.421855	0.917665	0.142119	0.578145	0.649485
0.426966	0.857881	0.202474	0.573034	0.42132	0.917541	0.142119	0.57868	0.648797
0.427903	0.860465	0.202445	0.572097	0.421519	0.918797	0.139535	0.578481	0.648797
0.432584	0.860465	0.200231	0.567416	0.418868	0.918182	0.139535	0.581132	0.645361
0.434457	0.860465	0.200152	0.565543	0.417817	0.917933	0.139535	0.582183	0.643986
0.43633	0.860465	0.198457	0.56367	0.416771	0.917683	0.139535	0.583229	0.642612
0.438202	0.860465	0.198181	0.561798	0.41573	0.917431	0.139535	0.58427	0.641237
0.440075	0.860465	0.195921	0.559925	0.414695	0.917178	0.139535	0.585305	0.639863
0.440075	0.863049	0.195119	0.559925	0.415423	0.918587	0.136951	0.584577	0.64055
0.441011	0.863049	0.19502	0.558989	0.414907	0.918462	0.136951	0.585093	0.639863
0.442884	0.863049	0.194641	0.557116	0.413879	0.91821	0.136951	0.586121	0.638488
0.447566	0.863049	0.19352	0.552434	0.41133	0.917574	0.136951	0.58867	0.635052
0.447566	0.865633	0.19294	0.552434	0.412054	0.919003	0.134367	0.587946	0.635739
0.453184	0.865633	0.191099	0.546816	0.409035	0.918239	0.134367	0.590965	0.631615
0.453184	0.868217	0.190737	0.546816	0.409756	0.919685	0.131783	0.590244	0.632302
0.455056	0.868217	0.190166	0.544944	0.408759	0.919431	0.131783	0.591241	0.630928
0.455993	0.868217	0.189883	0.544007	0.408262	0.919304	0.131783	0.591738	0.630241
0.455993	0.870801	0.189806	0.544007	0.408981	0.920761	0.129199	0.591019	0.630928
0.457865	0.870801	0.188965	0.542135	0.40799	0.920509	0.129199	0.59201	0.629553
0.459738	0.870801	0.188487	0.540262	0.407005	0.920255	0.129199	0.592995	0.628179
0.462547	0.870801	0.187246	0.537453	0.405535	0.919872	0.129199	0.594465	0.626117
0.462547	0.875969	0.186706	0.537453	0.406963	0.92283	0.124031	0.593037	0.627491
0.467228	0.875969	0.184848	0.532772	0.404535	0.922204	0.124031	0.595465	0.624055
0.467228	0.878553	0.184486	0.532772	0.405244	0.923701	0.121447	0.594756	0.624742
0.47191	0.878553	0.182152	0.52809	0.402844	0.923077	0.121447	0.597156	0.621306
0.47191	0.883721	0.181993	0.52809	0.404255	0.926108	0.116279	0.595745	0.62268
0.473783	0.883721	0.181515	0.526217	0.403302	0.925865	0.116279	0.596698	0.621306
0.473783	0.886305	0.181496	0.526217	0.404005	0.927393	0.113695	0.595995	0.621993
0.477528	0.886305	0.180074	0.522472	0.40211	0.92691	0.113695	0.59789	0.619244
0.477528	0.888889	0.179156	0.522472	0.40281	0.928453	0.111111	0.59719	0.619931
0.480337	0.888889	0.177455	0.519663	0.4014	0.928094	0.111111	0.5986	0.617869
0.480337	0.891473	0.17704	0.519663	0.402098	0.929648	0.108527	0.597902	0.618557
0.481273	0.891473	0.176724	0.518727	0.40163	0.92953	0.108527	0.59837	0.617869
0.483146	0.891473	0.176641	0.516854	0.400697	0.929293	0.108527	0.599303	0.616495
0.485955	0.891473	0.176163	0.514045	0.399306	0.928934	0.108527	0.600694	0.614433
0.485955	0.894057	0.176106	0.514045	0.4	0.930508	0.105943	0.6	0.61512
0.4897	0.894057	0.175399	0.5103	0.398159	0.930034	0.105943	0.601841	0.612371
0.4897	0.896641	0.175261	0.5103	0.398851	0.931624	0.103359	0.601149	0.613058
0.491573	0.896641	0.175154	0.508427	0.397936	0.931389	0.103359	0.602064	0.611684
0.493446	0.896641	0.175121	0.506554	0.397025	0.931153	0.103359	0.602975	0.610309
0.494382	0.896641	0.17472	0.505618	0.396571	0.931034	0.103359	0.603429	0.609622
0.494382	0.899225	0.17466	0.505618	0.39726	0.932642	0.100775	0.60274	0.610309
0.495318	0.899225	0.17424	0.504682	0.396807	0.932526	0.100775	0.603193	0.609622
0.495318	0.901809	0.172757	0.504682	0.397494	0.934142	0.0981912	0.602506	0.610309
0.497191	0.901809	0.171792	0.502809	0.396591	0.933913	0.0981912	0.603409	0.608935
0.499064	0.901809	0.17164	0.500936	0.395692	0.933682	0.0981912	0.604308	0.60756
0.505618	0.901809	0.169267	0.494382	0.392576	0.932862	0.0981912	0.607424	0.602749
0.507491	0.901809	0.168743	0.492509	0.391695	0.932624	0.0981912	0.608305	0.601375
0.511236	0.901809	0.167744	0.488764	0.389944	0.932143	0.0981912	0.610056	0.598625
0.511236	0.904393	0.167584	0.488764	0.390625	0.93381	0.0956072	0.609375	0.599313
0.513109	0.904393	0.166948	0.486891	0.389755	0.933573	0.0956072	0.610245	0.597938
0.514981	0.904393	0.166482	0.485019	0.388889	0.933333	0.0956072	0.611111	0.596564
0.516854	0.904393	0.165335	0.483146	0.388027	0.933092	0.0956072	0.611973	0.595189
0.516854	0.909561	0.164875	0.483146	0.389381	0.936479	0.0904393	0.610619	0.596564
0.521536	0.909561	0.16288	0.478464	0.387239	0.935897	0.0904393	0.612761	0.593127
0.521536	0.912145	0.162301	0.478464	0.387912	0.937615	0.0878553	0.612088	0.593814
0.523408	0.912145	0.1619	0.476592	0.387061	0.937385	0.0878553	0.612939	0.59244
0.526217	0.912145	0.161845	0.473783	0.385792	0.937037	0.0878553	0.614208	0.590378
0.533708	0.912145	0.157811	0.466292	0.382449	0.93609	0.0878553	0.617551	0.58488
0.533708	0.914729	0.157342	0.466292	0.383117	0.937853	0.0852713	0.616883	0.585567
0.542135	0.914729	0.15516	0.457865	0.379421	0.936782	0.0852713	0.620579	0.579381
0.542135	0.919897	0.154458	0.457865	0.380749	0.940385	0.0801034	0.619251	0.580756
0.543071	0.919897	0.153823	0.456929	0.380342	0.94027	0.0801034	0.619658	0.580069
0.543071	0.922481	0.153257	0.456929	0.381003	0.942085	0.0775194	0.618997	0.580756
0.544944	0.922481	0.152188	0.455056	0.380192	0.94186	0.0775194	0.619808	0.579381
0.544944	0.925065	0.151882	0.455056	0.380851	0.943689	0.0749354	0.619149	0.580069
0.551498	0.925065	0.149092	0.448502	0.378036	0.942913	0.0749354	0.621964	0.575258
0.553371	0.925065	0.148719	0.446629	0.377239	0.942688	0.0749354	0.622761	0.573883
0.555243	0.925065	0.148087	0.444757	0.376446	0.94246	0.0749354	0.623554	0.572509
0.557116	0.927649	0.147842	0.442884	0.37631	0.944112	0.0723514	0.62369	0.571821
0.559925	0.927649	0.14629	0.440075	0.375131	0.943775	0.0723514	0.624869	0.569759
0.561798	0.927649	0.145275	0.438202	0.374348	0.943548	0.0723514	0.625652	0.568385
0.569288	0.927649	0.141448	0.430712	0.371251	0.942623	0.0723514	0.628749	0.562887
0.571161	0.927649	0.14092	0.428839	0.370485	0.942387	0.0723514	0.629515	0.561512
0.577715	0.927649	0.13876	0.422285	0.367828	0.941545	0.0723514	0.632172	0.556701
0.579588	0.927649	0.13866	0.420412	0.367076	0.9413	0.0723514	0.632924	0.555326
0.58427	0.927649	0.1371	0.41573	0.365209	0.940678	0.0723514	0.634791	0.55189
0.586142	0.927649	0.134151	0.413858	0.364467	0.940426	0.0723514	0.635533	0.550515
0.605805	0.927649	0.127905	0.394195	0.356859	0.937639	0.0723514	0.643141	0.536082
0.605805	0.930233	0.127879	0.394195	0.357498	0.939732	0.0697674	0.642502	0.53677
0.608614	0.930233	0.125753	0.391386	0.356436	0.939326	0.0697674	0.643564	0.534708
0.609551	0.932817	0.124969	0.390449	0.356719	0.941309	0.0671835	0.643281	0.534708
0.61236	0.932817	0.122317	0.38764	0.355665	0.940909	0.0671835	0.644335	0.532646
0.61236	0.935401	0.122185	0.38764	0.356299	0.943052	0.0645995	0.643701	0.533333
0.616105	0.935401	0.1197	0.383895	0.354902	0.942529	0.0645995	0.645098	0.530584
0.616105	0.937984	0.11943	0.383895	0.355534	0.9447	0.0620155	0.644466	0.531271
0.617978	0.937984	0.118768	0.382022	0.354839	0.944444	0.0620155	0.645161	0.529897
0.620787	0.937984	0.118482	0.379213	0.353801	0.944056	0.0620155	0.646199	0.527835
0.622659	0.937984	0.117771	0.377341	0.353113	0.943794	0.0620155	0.646887	0.52646
0.632022	0.937984	0.113944	0.367978	0.349711	0.942446	0.0620155	0.650289	0.519588
0.633895	0.937984	0.11368	0.366105	0.349038	0.942169	0.0620155	0.650962	0.518213
0.639513	0.937984	0.111337	0.360487	0.347036	0.94132	0.0620155	0.652964	0.514089
0.641386	0.937984	0.111028	0.358614	0.346374	0.941032	0.0620155	0.653626	0.512715
0.655431	0.937984	0.104005	0.344569	0.341486	0.938776	0.0620155	0.658514	0.502405
0.657303	0.937984	0.10376	0.342697	0.340845	0.938462	0.0620155	0.659155	0.501031
0.661985	0.937984	0.101553	0.338015	0.339252	0.937662	0.0620155	0.660748	0.497595
0.663858	0.937984	0.0999229	0.336142	0.338619	0.937337	0.0620155	0.661381	0.49622
0.664794	0.937984	0.0997253	0.335206	0.338304	0.937173	0.0620155	0.661696	0.495533
0.664794	0.940568	0.0994448	0.335206	0.33892	0.939633	0.0594315	0.66108	0.49622
0.667603	0.940568	0.0981906	0.332397	0.337976	0.939153	0.0594315	0.662024	0.494158
0.669476	0.940568	0.0980106	0.330524	0.337349	0.93883	0.0594315	0.662651	0.492784
0.670412	0.940568	0.0976693	0.329588	0.337037	0.938667	0.0594315	0.662963	0.492096
0.672285	0.940568	0.0973452	0.327715	0.336414	0.938338	0.0594315	0.663586	0.490722
0.676966	0.940568	0.0956677	0.323034	0.334867	0.9375	0.0594315	0.665133	0.487285
0.678839	0.940568	0.0953589	0.321161	0.334252	0.937158	0.0594315	0.665748	0.485911
0.688202	0.940568	0.0911946	0.311798	0.33121	0.935393	0.0594315	0.66879	0.479038
0.688202	0.945736	0.0911037	0.311798	0.332425	0.940678	0.0542636	0.667575	0.480412
0.689139	0.945736	0.0907401	0.310861	0.332123	0.94051	0.0542636	0.667877	0.479725
0.691011	0.945736	0.0905181	0.308989	0.331522	0.940171	0.0542636	0.668478	0.478351
0.691948	0.945736	0.0902621	0.308052	0.331222	0.94	0.0542636	0.668778	0.477663
0.694757	0.945736	0.0901941	0.305243	0.330325	0.939481	0.0542636	0.669675	0.475601
0.698502	0.945736	0.0887073	0.301498	0.329137	0.938776	0.0542636	0.670863	0.472852
0.701311	0.94832	0.0884264	0.298689	0.328853	0.941003	0.0516796	0.671147	0.471478
0.703184	0.94832	0.0880884	0.296816	0.328265	0.940653	0.0516796	0.671735	0.470103
0.706929	0.94832	0.0864963	0.293071	0.327094	0.93994	0.0516796	0.672906	0.467354
0.707865	0.950904	0.0861761	0.292135	0.327402	0.942598	0.0490956	0.672598	0.467354
0.709738	0.950904	0.0847268	0.290262	0.326821	0.942249	0.0490956	0.673179	0.465979
0.709738	0.953488	0.0844084	0.290262	0.327418	0.945122	0.0465116	0.672582	0.466667
0.710674	0.953488	0.0834152	0.289326	0.327128	0.944954	0.0465116	0.672872	0.465979
0.712547	0.953488	0.0829916	0.287453	0.326549	0.944615	0.0465116	0.673451	0.464605
0.714419	0.953488	0.0820776	0.285581	0.325972	0.944272	0.0465116	0.674028	0.46323
0.716292	0.953488	0.0820382	0.283708	0.325397	0.943925	0.0465116	0.674603	0.461856
0.716292	0.956072	0.0820118	0.283708	0.325991	0.946875	0.0439276	0.674009	0.462543
0.719101	0.956072	0.0813353	0.280899	0.325132	0.946372	0.0439276	0.674868	0.460481
0.720974	0.956072	0.0807893	0.279026	0.324561	0.946032	0.0439276	0.675439	0.459107
0.720974	0.958656	0.080093	0.279026	0.325153	0.949045	0.0413437	0.674847	0.459794
0.724719	0.963824	0.0800102	0.275281	0.325196	0.954545	0.0361757	0.674804	0.458419
0.726592	0.963824	0.0790216	0.273408	0.32463	0.954248	0.0361757	0.67537	0.457045
0.737828	0.966408	0.0789057	0.262172	0.321859	0.955631	0.0335917	0.678141	0.449485
0.7397	0.966408	0.0786836	0.2603	0.321306	0.955326	0.0335917	0.678694	0.44811
0.743446	0.971576	0.077138	0.256554	0.321368	0.961404	0.0284238	0.678632	0.446735
0.746255	0.971576	0.0760665	0.253745	0.320546	0.960993	0.0284238	0.679454	0.444674
0.748127	0.97416	0.0754462	0.251873	0.320578	0.964158	0.0258398	0.679422	0.443986
0.748127	0.976744	0.0747414	0.251873	0.321155	0.967626	0.0232558	0.678845	0.444674
0.753745	0.976744	0.0725306	0.246255	0.319527	0.966912	0.0232558	0.680473	0.44055
0.755618	0.976744	0.0717032	0.244382	0.318987	0.966667	0.0232558	0.681013	0.439175
0.758427	0.976744	0.0700989	0.241573	0.318182	0.966292	0.0232558	0.681818	0.437113
0.7603	0.976744	0.0695009	0.2397	0.317647	0.966038	0.0232558	0.682353	0.435739
0.762172	0.979328	0.0687166	0.237828	0.317687	0.969466	0.0206718	0.682313	0.435052
0.770599	0.979328	0.0681757	0.229401	0.315308	0.968379	0.0206718	0.684692	0.428866
0.774345	0.979328	0.0677332	0.225655	0.314262	0.967871	0.0206718	0.685738	0.426117
0.776217	0.979328	0.0669489	0.223783	0.313742	0.967611	0.0206718	0.686258	0.424742
0.779026	0.979328	0.066408	0.220974	0.312964	0.967213	0.0206718	0.687036	0.42268
0.782772	0.979328	0.0627512	0.217228	0.311934	0.966667	0.0206718	0.688066	0.419931
0.785581	0.979328	0.0622984	0.214419	0.311166	0.966245	0.0206718	0.688834	0.417869
0.789326	0.979328	0.061308	0.210674	0.310147	0.965665	0.0206718	0.689853	0.41512
0.791199	0.979328	0.0609732	0.208801	0.309641	0.965368	0.0206718	0.690359	0.413746
0.793071	0.979328	0.0596762	0.206929	0.309135	0.965066	0.0206718	0.690865	0.412371
0.803371	0.98708	0.0587709	0.196629	0.308065	0.976744	0.0129199	0.691935	0.406873
0.807116	0.98708	0.0579866	0.192884	0.307074	0.976303	0.0129199	0.692926	0.404124
0.809925	0.98708	0.0571665	0.190075	0.306335	0.975962	0.0129199	0.693665	0.402062
0.817416	0.98708	0.0570032	0.182584	0.304382	0.975	0.0129199	0.695618	0.396564
0.819288	0.98708	0.0563822	0.180712	0.303898	0.974747	0.0129199	0.696102	0.395189
0.823034	0.98708	0.0562189	0.176966	0.302934	0.974227	0.0129199	0.697066	0.39244
0.824906	0.98708	0.0524817	0.175094	0.302454	0.973958	0.0129199	0.697546	0.391065
0.832397	0.98708	0.0515685	0.167603	0.300551	0.972826	0.0129199	0.699449	0.385567
0.838951	0.98708	0.0507841	0.161049	0.298905	0.971751	0.0129199	0.701095	0.380756
0.840824	0.98708	0.0507139	0.159176	0.298438	0.971429	0.0129199	0.701562	0.379381
0.843633	0.98708	0.0500138	0.156367	0.29774	0.97093	0.0129199	0.70226	0.37732
0.845506	0.98708	0.0491286	0.154494	0.297276	0.970588	0.0129199	0.702724	0.375945
0.847378	0.98708	0.0486699	0.152622	0.296814	0.970238	0.0129199	0.703186	0.37457
0.848315	0.98708	0.0478856	0.151685	0.296584	0.97006	0.0129199	0.703416	0.373883
0.850187	0.98708	0.0472528	0.149813	0.296124	0.969697	0.0129199	0.703876	0.372509
0.852996	0.98708	0.0462626	0.147004	0.295437	0.969136	0.0129199	0.704563	0.370447
0.854869	0.98708	0.045789	0.145131	0.294981	0.96875	0.0129199	0.705019	0.369072
0.856742	0.98708	0.0452098	0.143258	0.294526	0.968354	0.0129199	0.705474	0.367698
0.860487	0.98708	0.0437947	0.139513	0.29362	0.967532	0.0129199	0.70638	0.364948
0.863296	0.98708	0.0435114	0.136704	0.292945	0.966887	0.0129199	0.707055	0.362887
0.864232	0.98708	0.0428856	0.135768	0.29272	0.966667	0.0129199	0.70728	0.362199
0.867978	0.98708	0.0416804	0.132022	0.291826	0.965753	0.0129199	0.708174	0.35945
0.86985	0.98708	0.0408961	0.13015	0.291381	0.965278	0.0129199	0.708619	0.358076
0.871723	0.98708	0.0406129	0.128277	0.290937	0.964789	0.0129199	0.709063	0.356701
0.872659	0.98708	0.0405593	0.127341	0.290715	0.964539	0.0129199	0.709285	0.356014
0.874532	0.98708	0.039775	0.125468	0.290274	0.964029	0.0129199	0.709726	0.354639
0.882022	0.98708	0.0362507	0.117978	0.28852	0.961832	0.0129199	0.71148	0.349141
0.884831	0.98708	0.0360378	0.115169	0.287867	0.960938	0.0129199	0.712133	0.347079
0.886704	0.98708	0.0354593	0.113296	0.287434	0.960317	0.0129199	0.712566	0.345704
0.888577	0.98708	0.0352535	0.111423	0.287002	0.959677	0.0129199	0.712998	0.34433
0.890449	0.98708	0.0335698	0.109551	0.286572	0.959016	0.0129199	0.713428	0.342955
0.891386	0.992248	0.0331392	0.108614	0.287425	0.97479	0.00775194	0.712575	0.343643
0.893258	0.992248	0.0329293	0.106742	0.286996	0.974359	0.00775194	0.713004	0.342268
0.906367	0.992248	0.0279807	0.093633	0.284024	0.970874	0.00775194	0.715976	0.332646
0.910112	0.992248	0.0275628	0.0898876	0.283186	0.969697	0.00775194	0.716814	0.329897
0.911985	0.992248	0.0261497	0.088015	0.282769	0.969072	0.00775194	0.717231	0.328522
0.911985	0.994832	0.0257151	0.088015	0.283297	0.979167	0.00516796	0.716703	0.32921
0.912921	0.994832	0.0256229	0.0870787	0.283088	0.978947	0.00516796	0.716912	0.328522
0.91573	0.997416	0.0255128	0.0842697	0.282991	0.989011	0.00258398	0.717009	0.327148
0.918539	0.997416	0.0229281	0.0814607	0.28237	0.988636	0.00258398	0.71763	0.325086
0.920412	0.997416	0.0226142	0.079588	0.281958	0.988372	0.00258398	0.718042	0.323711
0.921348	0.997416	0.0221259	0.0786517	0.281752	0.988235	0.00258398	0.718248	0.323024
0.923221	0.997416	0.0219201	0.076779	0.281341	0.987952	0.00258398	0.718659	0.321649
0.925094	0.997416	0.0194521	0.0749064	0.280932	0.987654	0.00258398	0.719068	0.320275
0.927903	0.997416	0.0190216	0.0720974	0.28032	0.987179	0.00258398	0.71968	0.318213
0.929775	0.997416	0.0181724	0.0702247	0.279913	0.986842	0.00258398	0.720087	0.316838
0.933521	0.997416	0.0180927	0.0664794	0.279103	0.986111	0.00258398	0.720897	0.314089
0.935393	0.997416	0.0175655	0.0646067	0.2787	0.985714	0.00258398	0.7213	0.312715
0.937266	0.997416	0.0165536	0.0627341	0.278298	0.985294	0.00258398	0.721702	0.31134
0.938202	0.997416	0.016337	0.0617978	0.278098	0.985075	0.00258398	0.721902	0.310653
0.94382	0.997416	0.0139504	0.0561798	0.276901	0.983607	0.00258398	0.723099	0.306529
0.960674	0.997416	0.0120321	0.0393258	0.273371	0.976744	0.00258398	0.726629	0.294158
0.96161	0.997416	0.0103612	0.0383895	0.273178	0.97619	0.00258398	0.726822	0.293471
0.963483	0.997416	0.00909091	0.0365169	0.272792	0.975	0.00258398	0.727208	0.292096
0.965356	0.997416	0.00746269	0.0346442	0.272406	0.973684	0.00258398	0.727594	0.290722
0.995318	1	0.00294118	0.00468165	0.266897	1	0	0.733103	0.269416
0.997191	1	0.000481617	0.00280899	0.266529	1	0	0.733471	0.268041
1	1	0	0	0.265979		0	0.734021	0.265979

## Sheet: suppFig2_ICU
FPR	TPR	threshold	TNR	PPV	NPV	FNR	FDR	ACC
0	0	1.99734	1		0.470588	1		0.470588
0	0.0185185	0.997344	1	1	0.475248	0.981481	0	0.480392
0	0.166667	0.942357	1	1	0.516129	0.833333	0	0.558824
0.0208333	0.166667	0.933403	0.979167	0.9	0.51087	0.833333	0.1	0.54902
0.0208333	0.185185	0.932989	0.979167	0.909091	0.516484	0.814815	0.0909091	0.558824
0.0416667	0.185185	0.926398	0.958333	0.833333	0.511111	0.814815	0.166667	0.54902
0.0416667	0.277778	0.89245	0.958333	0.882353	0.541176	0.722222	0.117647	0.598039
0.0833333	0.277778	0.871143	0.916667	0.789474	0.53012	0.722222	0.210526	0.578431
0.0833333	0.314815	0.857803	0.916667	0.809524	0.54321	0.685185	0.190476	0.598039
0.104167	0.314815	0.857398	0.895833	0.772727	0.5375	0.685185	0.227273	0.588235
0.104167	0.351852	0.84512	0.895833	0.791667	0.551282	0.648148	0.208333	0.607843
0.125	0.351852	0.841822	0.875	0.76	0.545455	0.648148	0.24	0.598039
0.125	0.37037	0.835357	0.875	0.769231	0.552632	0.62963	0.230769	0.607843
0.145833	0.37037	0.831129	0.854167	0.740741	0.546667	0.62963	0.259259	0.598039
0.145833	0.425926	0.821712	0.854167	0.766667	0.569444	0.574074	0.233333	0.627451
0.166667	0.425926	0.814856	0.833333	0.741935	0.56338	0.574074	0.258065	0.617647
0.166667	0.462963	0.795267	0.833333	0.757576	0.57971	0.537037	0.242424	0.637255
0.208333	0.462963	0.788591	0.791667	0.714286	0.567164	0.537037	0.285714	0.617647
0.208333	0.5	0.766871	0.791667	0.72973	0.584615	0.5	0.27027	0.637255
0.3125	0.5	0.746319	0.6875	0.642857	0.55	0.5	0.357143	0.588235
0.3125	0.518519	0.731011	0.6875	0.651163	0.559322	0.481481	0.348837	0.598039
0.333333	0.518519	0.724878	0.666667	0.636364	0.551724	0.481481	0.363636	0.588235
0.333333	0.62963	0.692816	0.666667	0.68	0.615385	0.37037	0.32	0.647059
0.354167	0.62963	0.681335	0.645833	0.666667	0.607843	0.37037	0.333333	0.637255
0.354167	0.685185	0.644039	0.645833	0.685185	0.645833	0.314815	0.314815	0.666667
0.375	0.685185	0.630849	0.625	0.672727	0.638298	0.314815	0.327273	0.656863
0.375	0.722222	0.605634	0.625	0.684211	0.666667	0.277778	0.315789	0.676471
0.4375	0.722222	0.536843	0.5625	0.65	0.642857	0.277778	0.35	0.647059
0.4375	0.796296	0.477823	0.5625	0.671875	0.710526	0.203704	0.328125	0.686275
0.479167	0.796296	0.471591	0.520833	0.651515	0.694444	0.203704	0.348485	0.666667
0.479167	0.833333	0.421369	0.520833	0.661765	0.735294	0.166667	0.338235	0.686275
0.520833	0.833333	0.360906	0.479167	0.642857	0.71875	0.166667	0.357143	0.666667
0.520833	0.851852	0.358127	0.479167	0.647887	0.741935	0.148148	0.352113	0.676471
0.625	0.851852	0.275065	0.375	0.605263	0.692308	0.148148	0.394737	0.627451
0.625	0.87037	0.268292	0.375	0.61039	0.72	0.12963	0.38961	0.637255
0.666667	0.87037	0.243098	0.333333	0.594937	0.695652	0.12963	0.405063	0.617647
0.666667	0.888889	0.226681	0.333333	0.6	0.727273	0.111111	0.4	0.627451
0.75	0.888889	0.17044	0.25	0.571429	0.666667	0.111111	0.428571	0.588235
0.75	0.925926	0.156929	0.25	0.581395	0.75	0.0740741	0.418605	0.607843
0.770833	0.925926	0.113282	0.229167	0.574713	0.733333	0.0740741	0.425287	0.598039
0.770833	0.962963	0.0828191	0.229167	0.58427	0.846154	0.037037	0.41573	0.617647
0.8125	0.962963	0.0703909	0.1875	0.571429	0.818182	0.037037	0.428571	0.598039
0.8125	0.981481	0.0675996	0.1875	0.576087	0.9	0.0185185	0.423913	0.607843
0.958333	0.981481	0.0283038	0.0416667	0.535354	0.666667	0.0185185	0.464646	0.539216
0.958333	1	0.0228319	0.0416667	0.54	1	0	0.46	0.54902
1	1	0.0206086	0	0.529412		0	0.470588	0.529412

## Sheet: suppFig3_ER
FPR	TPR	threshold	TNR	PPV	NPV	FNR	FDR	ACC
0	0	1.83271	1		0.861111	1		0.861111
0.00403226	0	0.832708	0.995968	0	0.860627	1	1	0.857639
0.00806452	0	0.803902	0.991935	0	0.86014	1	1	0.854167
0.00806452	0.125	0.692015	0.991935	0.714286	0.875445	0.875	0.285714	0.871528
0.0120968	0.125	0.67333	0.987903	0.625	0.875	0.875	0.375	0.868056
0.0120968	0.15	0.670798	0.987903	0.666667	0.878136	0.85	0.333333	0.871528
0.0201613	0.15	0.656241	0.979839	0.545455	0.877256	0.85	0.454545	0.864583
0.0201613	0.275	0.520391	0.979839	0.6875	0.893382	0.725	0.3125	0.881944
0.0282258	0.275	0.502854	0.971774	0.611111	0.892593	0.725	0.388889	0.875
0.0282258	0.325	0.469782	0.971774	0.65	0.899254	0.675	0.35	0.881944
0.0564516	0.325	0.410164	0.943548	0.481481	0.896552	0.675	0.518519	0.857639
0.0564516	0.35	0.405575	0.943548	0.5	0.9	0.65	0.5	0.861111
0.0604839	0.35	0.377627	0.939516	0.482759	0.899614	0.65	0.517241	0.857639
0.0604839	0.375	0.369427	0.939516	0.5	0.903101	0.625	0.5	0.861111
0.0645161	0.375	0.363883	0.935484	0.483871	0.902724	0.625	0.516129	0.857639
0.0645161	0.4	0.361313	0.935484	0.5	0.90625	0.6	0.5	0.861111
0.0725806	0.4	0.343942	0.927419	0.470588	0.905512	0.6	0.529412	0.854167
0.0725806	0.425	0.316716	0.927419	0.485714	0.909091	0.575	0.514286	0.857639
0.0806452	0.425	0.311634	0.919355	0.459459	0.908367	0.575	0.540541	0.850694
0.0806452	0.475	0.275976	0.919355	0.487179	0.915663	0.525	0.512821	0.857639
0.112903	0.475	0.220351	0.887097	0.404255	0.912863	0.525	0.595745	0.829861
0.112903	0.525	0.198888	0.887097	0.428571	0.920502	0.475	0.571429	0.836806
0.129032	0.525	0.194583	0.870968	0.396226	0.919149	0.475	0.603774	0.822917
0.129032	0.55	0.192769	0.870968	0.407407	0.923077	0.45	0.592593	0.826389
0.149194	0.55	0.175656	0.850806	0.372881	0.921397	0.45	0.627119	0.809028
0.149194	0.575	0.174554	0.850806	0.383333	0.925439	0.425	0.616667	0.8125
0.157258	0.575	0.170075	0.842742	0.370968	0.924779	0.425	0.629032	0.805556
0.157258	0.6	0.169776	0.842742	0.380952	0.928889	0.4	0.619048	0.809028
0.16129	0.6	0.169279	0.83871	0.375	0.928571	0.4	0.625	0.805556
0.16129	0.625	0.167885	0.83871	0.384615	0.932735	0.375	0.615385	0.809028
0.169355	0.625	0.165288	0.830645	0.373134	0.932127	0.375	0.626866	0.802083
0.169355	0.65	0.15982	0.830645	0.382353	0.936364	0.35	0.617647	0.805556
0.189516	0.65	0.140829	0.810484	0.356164	0.934884	0.35	0.643836	0.788194
0.189516	0.675	0.140456	0.810484	0.364865	0.939252	0.325	0.635135	0.791667
0.21371	0.675	0.131946	0.78629	0.3375	0.9375	0.325	0.6625	0.770833
0.21371	0.7	0.1299	0.78629	0.345679	0.942029	0.3	0.654321	0.774306
0.217742	0.7	0.126447	0.782258	0.341463	0.941748	0.3	0.658537	0.770833
0.217742	0.725	0.124213	0.782258	0.349398	0.946341	0.275	0.650602	0.774306
0.237903	0.725	0.118275	0.762097	0.329545	0.945	0.275	0.670455	0.756944
0.237903	0.75	0.116938	0.762097	0.337079	0.949749	0.25	0.662921	0.760417
0.258065	0.75	0.106135	0.741935	0.319149	0.948454	0.25	0.680851	0.743056
0.258065	0.775	0.104069	0.741935	0.326316	0.953368	0.225	0.673684	0.746528
0.310484	0.775	0.0877354	0.689516	0.287037	0.95	0.225	0.712963	0.701389
0.310484	0.8	0.0871268	0.689516	0.293578	0.955307	0.2	0.706422	0.704861
0.334677	0.8	0.0826138	0.665323	0.278261	0.953757	0.2	0.721739	0.684028
0.334677	0.85	0.0815783	0.665323	0.290598	0.964912	0.15	0.709402	0.690972
0.366935	0.85	0.0742032	0.633065	0.272	0.96319	0.15	0.728	0.663194
0.366935	0.875	0.0738259	0.633065	0.277778	0.969136	0.125	0.722222	0.666667
0.467742	0.875	0.0544181	0.532258	0.231788	0.963504	0.125	0.768212	0.579861
0.467742	0.9	0.0539074	0.532258	0.236842	0.970588	0.1	0.763158	0.583333
0.475806	0.9	0.0533754	0.524194	0.233766	0.970149	0.1	0.766234	0.576389
0.475806	0.925	0.0532579	0.524194	0.23871	0.977444	0.075	0.76129	0.579861
0.504032	0.925	0.050849	0.495968	0.228395	0.97619	0.075	0.771605	0.555556
0.504032	0.95	0.0491971	0.495968	0.233129	0.984	0.05	0.766871	0.559028
0.620968	0.95	0.0339196	0.379032	0.197917	0.979167	0.05	0.802083	0.458333
0.620968	0.975	0.0325108	0.379032	0.202073	0.989474	0.025	0.797927	0.461806
0.798387	0.975	0.0180985	0.201613	0.164557	0.980392	0.025	0.835443	0.309028
0.798387	1	0.0179506	0.201613	0.168067	1	0	0.831933	0.3125
1	1	0.00520535	0	0.138889		0	0.861111	0.138889
